# Supplementary material for: Li4.3AlS3.3Cl0.7: A Sulfide–Chloride Lithium Ion Conductor with Highly Disordered Structure and Increased Conductivity
Source: Chem Mater. 2021 Nov 10;33(22):8733–44. doi: 10.1021/acs.chemmater.1c02751 (PMC8613839; doi:10.1021/acs.chemmater.1c02751)
Supplement: Supplementary file 2 — cm1c02751_si_002.cif [file cm1c02751_si_002.cif]

##############################################################################
###      FullProf-generated CIF output file  (version: December 2016)      ###
###      Template of CIF submission form for structure report              ###
##############################################################################
 
# This file has been generated using FullProf.2k taking one example of 
# structure report provided by Acta Cryst. It is given as a 'template' with 
# filled structural items. Many other items are left unfilled and it is the  
# responsibility of the user to properly fill or suppress them. In principle 
# all question marks '?' should be replaced by the appropriate text or 
# numerical value depending on the kind of CIF item. 
# See the document: cif_core.dic (URL: http://www.iucr.org) for details. 
 
# Please notify any error or suggestion to: 
#           Juan Rodriguez-Carvajal (jrc@ill.eu)
# Improvements will be progressively added as needed.
 
#=============================================================================
 data_global
#=============================================================================
 
# PROCESSING SUMMARY (IUCr Office Use Only)
 
_journal_data_validation_number      ?
 
_journal_date_recd_electronic        ?
_journal_date_to_coeditor            ?
_journal_date_from_coeditor          ?
_journal_date_accepted               ?
_journal_date_printers_first         ?
_journal_date_printers_final         ?
_journal_date_proofs_out             ?
_journal_date_proofs_in              ?
_journal_coeditor_name               ?
_journal_coeditor_code               ?
_journal_coeditor_notes
; ?
;
_journal_techeditor_code             ?
_journal_techeditor_notes
; ?
;
_journal_coden_ASTM                  ?
_journal_name_full                   ?
_journal_year                        ?
_journal_volume                      ?
_journal_issue                       ?
_journal_page_first                  ?
_journal_page_last                   ?
_journal_paper_category              ?
_journal_suppl_publ_number           ?
_journal_suppl_publ_pages            ?
 
#=============================================================================
 
# 1. SUBMISSION DETAILS
 
_publ_contact_author_name            ?  # Name of author for correspondence
_publ_contact_author_address            # Address of author for correspondence
; ?
;
_publ_contact_author_email           ?
_publ_contact_author_fax             ?
_publ_contact_author_phone           ?
 
_publ_contact_letter
; ?
;
 
_publ_requested_journal              ?
_publ_requested_coeditor_name        ?
_publ_requested_category             ?   # Acta C: one of CI/CM/CO/FI/FM/FO
 
 
# Definition of non standard CIF items (Reliability indices used in FULLPROF) 
 
loop_ 
_publ_manuscript_incl_extra_item
_publ_manuscript_incl_extra_info
_publ_manuscript_incl_extra_defn
#      Name                               Explanation                 Standard?
#     ------                              -----------                 ---------
 '_pd_proc_ls_prof_cR_factor'    'Prof. R-factor CORRECTED for background'   no
 '_pd_proc_ls_prof_cwR_factor'   'wProf.R-factor CORRECTED for background'   no
 '_pd_proc_ls_prof_cwR_expected' 'wProf.Expected CORRECTED for background'   no
 '_pd_proc_ls_prof_chi2'         'Chi-square for all considered points'      no
 '_pd_proc_ls_prof_echi2'        'Chi-2 for points with Bragg contribution'  no
#=============================================================================
 
# 3. TITLE AND AUTHOR LIST
 
_publ_section_title
; 'gSeCl11Bank1'
;
_publ_section_title_footnote
;
;
 
# The loop structure below should contain the names and addresses of all 
# authors, in the required order of publication. Repeat as necessary.
 
loop_
    _publ_author_name
    _publ_author_footnote
    _publ_author_address
?                                   #<--'Last name, first name' 
; ?
;
; ?
;
 
#=============================================================================
 
# 4. TEXT
 
_publ_section_synopsis
;  ?
;
_publ_section_abstract
; ?
;          
_publ_section_comment
; ?
;
_publ_section_exptl_prep      # Details of the preparation of the sample(s)
                              # should be given here. 
; ?
;
_publ_section_exptl_refinement
; ?
;
_publ_section_references
; ?
;
_publ_section_figure_captions
; ?
;
_publ_section_acknowledgements
; ?
;
 
#=============================================================================
 
#=============================================================================
# If more than one structure is reported, the remaining sections should be 
# completed per structure. For each data set, replace the '?' in the
# data_? line below by a unique identifier.
 
data_19JG29 
 
#=============================================================================
 
# 5. CHEMICAL DATA
 
_chemical_name_systematic
; ?
;
_chemical_name_common             ?
_chemical_formula_moiety          ?
_chemical_formula_structural      ?
_chemical_formula_analytical      ?
_chemical_formula_iupac           ?
_chemical_formula_sum             ?
_chemical_formula_weight          46.86
_chemical_melting_point           ?
_chemical_compound_source         ?       # for minerals and 
                                          # natural products
 
loop_
    _atom_type_symbol               
    _atom_type_scat_length_neutron      
    _atom_type_scat_source          
S      0.28470 V.F._Sears_Neutron_News_3_26_(1992)
Cl     0.95770 V.F._Sears_Neutron_News_3_26_(1992)
Al     0.34490 V.F._Sears_Neutron_News_3_26_(1992)
Li    -0.19000 V.F._Sears_Neutron_News_3_26_(1992)
 
#=============================================================================
 
# 6. POWDER SPECIMEN AND CRYSTAL DATA
 
_symmetry_cell_setting                Trigonal
_symmetry_space_group_name_H-M       'P -3 m 1'
_symmetry_space_group_name_Hall      '-P 3 2"'
 
loop_
    _symmetry_equiv_pos_as_xyz   #<--must include 'x,y,z'
'x,y,z'
'-y,x-y,z'
'-x+y,-x,z'
'-y,-x,z'
'-x+y,y,z'
'x,x-y,z'
'-x,-y,-z'
'y,-x+y,-z'
'x-y,x,-z'
'y,x,-z'
'x-y,-y,-z'
'-x,-x+y,-z'
 
_cell_length_a                       3.9316(3)
_cell_length_b                       3.9316(3)
_cell_length_c                       6.2398(6)
_cell_angle_alpha                    90.0000
_cell_angle_beta                     90.0000
_cell_angle_gamma                    120.000
_cell_volume                         83.529(11)
_cell_formula_units_Z                ?
_cell_measurement_temperature        300
_cell_special_details
; ?
;
# The next three fields give the specimen dimensions in mm.  The equatorial
# plane contains the incident and diffracted beam.
 
_pd_spec_size_axial               ?       # perpendicular to 
                                          # equatorial plane
_pd_spec_size_equat               ?       # parallel to 
                                          # scattering vector
                                          # in transmission
_pd_spec_size_thick               ?       # parallel to 
                                          # scattering vector
                                          # in reflection
 
# The next five fields are character fields that describe the specimen.
 
_pd_spec_mounting                         # This field should be
                                          # used to give details of the 
                                          # container.
; ?
;
_pd_spec_mount_mode               ?       # options are 'reflection'
                                          # or 'transmission'
_pd_spec_shape                    ?       # options are 'cylinder' 
                                          # 'flat_sheet' or 'irregular'
_pd_char_particle_morphology      ?
_pd_char_colour                   ?       # use ICDD colour descriptions
 
# The following three fields describe the preparation of the specimen.
# The cooling rate is in K/min.  The pressure at which the sample was 
# prepared is in kPa.  The temperature of preparation is in K.        
 
_pd_prep_cool_rate                ?
_pd_prep_pressure                 ?
_pd_prep_temperature              ?
 
# The next four fields are normally only needed for transmission experiments.
 
_exptl_absorpt_coefficient_mu        ?
_exptl_absorpt_correction_type       ?
_exptl_absorpt_process_details       ?
_exptl_absorpt_correction_T_min      ?
_exptl_absorpt_correction_T_max      ?
 
#=============================================================================
 
# 7. EXPERIMENTAL DATA
 
_exptl_special_details
; ?
;
 
# The following item is used to identify the equipment used to record 
# the powder pattern when the diffractogram was measured at a laboratory 
# other than the authors' home institution, e.g. when neutron or synchrotron
# radiation is used.
 
_pd_instr_location
; ?
;
_pd_calibration_special_details           # description of the method used
                                          # to calibrate the instrument
; ?
;
 
_diffrn_ambient_temperature          300
_diffrn_source           'spallation source'
_diffrn_source_target     ?  # Put here the type of target 
_diffrn_radiation_type   neutron 
_diffrn_source_type       ?  # Put here the diffractometer and site 
 
_diffrn_radiation_monochromator      ?
_diffrn_measurement_device_type      Polaris
_diffrn_measurement_method           ?
_diffrn_detector_area_resol_mean     ? 
_diffrn_detector                     ?
_diffrn_detector_type                ? # make or model of detector
_pd_meas_scan_method      ?   # options are 'step', 'cont',
                              # 'tof', 'fixed' or
                              # 'disp' (= dispersive)
_pd_meas_special_details
;  ?
;
 
#  The following four items give details of the measured (not processed)
#  powder pattern.  Angles are in degrees.
 
_pd_meas_number_of_points         22509
_pd_meas_2theta_range_min         1103.47998
_pd_meas_2theta_range_max         19938.50000
_pd_meas_2theta_range_inc         3.253595
 
# The following three items are used for time-of-flight measurements only.
 
_pd_instr_dist_src/spec           ?
_pd_instr_dist_spec/detc          ?
_pd_meas_2theta_fixed             146.7200

 _exptl_crystal_colour grey
#=============================================================================
 
# 8. REFINEMENT DATA
 
_refine_special_details
; ?
;
 
# Use the next field to give any special details about the fitting of the
# powder pattern.
 
_pd_proc_ls_special_details
; ?
;
 
# The next three items are given as text.
 
_pd_proc_ls_profile_function      ?
_pd_proc_ls_background_function   ?
_pd_proc_ls_pref_orient_corr
; ?
;
 
#  The following profile R-factors are NOT CORRECTED for background
#  The sum is extended to all non-excluded points.
#  These are the current CIF standard
 
_pd_proc_ls_prof_R_factor                1.8160
_pd_proc_ls_prof_wR_factor               1.5450
_pd_proc_ls_prof_wR_expected             1.1947
 
#  The following profile R-factors are CORRECTED for background
#  The sum is extended to all non-excluded points.
#  These items are not in the current CIF standard, but are defined above
 
_pd_proc_ls_prof_cR_factor               23.5916
_pd_proc_ls_prof_cwR_factor              16.4195
_pd_proc_ls_prof_cwR_expected            12.6962
 
#  The following items are not in the CIF standard, but are defined above
 
_pd_proc_ls_prof_chi2                 1.6725
_pd_proc_ls_prof_echi2                1.7506
 
#  Items related to LS refinement
 
_refine_ls_R_I_factor                14.5919
_refine_ls_number_reflns                   764
_refine_ls_number_parameters                54
_refine_ls_number_restraints                 0
_refine_ls_goodness_of_fit_all  1.77
_refine_ls_shift/su_max 0.01
 
_pd_block_diffractogram_id        ?  # The id used for the block containing
                                     # the powder pattern profile (section 11)
 
# Give appropriate details in the next two text fields.
 
_pd_proc_info_excluded_regions    ?
_pd_proc_info_data_reduction      ?
 
# The following items are used to identify the programs used.
 
_computing_data_collection           ?
_computing_structure_solution        ?
_computing_structure_refinement      FULLPROF
_computing_molecular_graphics        ?
_computing_publication_material      ?
 
#=============================================================================
 
# 9. ATOMIC COORDINATES AND DISPLACEMENT PARAMETERS
 
loop_
    _atom_site_label
    _atom_site_fract_x
    _atom_site_fract_y
    _atom_site_fract_z
    _atom_site_U_iso_or_equiv
    _atom_site_occupancy
    _atom_site_adp_type
    _atom_site_type_symbol
 S  0.33333  0.66667  0.24881(14)  0.03226(11)  0.8232(16) Uiso S     
 Cl  0.33333  0.66667  0.24881(14)  0.03226(11)  0.177(2) Uiso Cl    
 Al  0.33333  0.66667  0.6247(4)  0.0254(6)  0.249(2) Uiso Al    
 Li1  0.33333  0.66667  0.6679(9)  0.0234(12)  0.497(6) Uiso Li    
 Li2  0.33333  0.66667  0.872(2)  0.0234(12)  0.259(6) Uiso Li    
 Li3  0.00000  0.00000  0.00000  0.047(2)  0.642(6) Uani Li    
 
loop_
    _atom_site_aniso_label 
    _atom_site_aniso_U_11  
    _atom_site_aniso_U_22  
    _atom_site_aniso_U_33  
    _atom_site_aniso_U_12  
    _atom_site_aniso_U_13  
    _atom_site_aniso_U_23  
    _atom_site_aniso_type_symbol
 Li3  0.0444(6)  0.0444(6)  0.051(6)  0.0222(6)  0.00000  0.00000  Li    
 
# Note: if the displacement parameters were refined anisotropically
# the U matrices should be given as for single-crystal studies.
 
#=============================================================================
 
# 10. DISTANCES AND ANGLES / MOLECULAR GEOMETRY 
 
loop_
   _geom_bond_atom_site_label_1
   _geom_bond_atom_site_label_2
   _geom_bond_distance
   _geom_bond_site_symmetry_2
   _geom_bond_publ_flag
S     Al    2.3454(2)     1_555 ?
S     Al    2.40324(17)   7_566 ?
S     Al    2.40330(12)   7_666 ?
S     Al    2.40324(17)   7_676 ?
S     Li1   2.6150(3)     1_555 ?
S     Li1   2.32865(17)   7_566 ?
S     Li1   2.32872(12)   7_666 ?
S     Li1   2.32865(17)   7_676 ?
S     Li2   2.3514(2)     1_554 ?
S     Li2   2.39173(17)   7_566 ?
S     Li2   2.39180(12)   7_666 ?
S     Li2   2.39173(17)   7_676 ?
S     Li3   2.75008(17)   1_555 ?
S     Li3   2.75005(13)   1_565 ?
S     Li3   2.75008(17)   1_665 ?
Cl    Al    2.3454(2)     1_555 ?
Cl    Al    2.40324(17)   7_566 ?
Cl    Al    2.40330(12)   7_666 ?
Cl    Al    2.40324(17)   7_676 ?
Cl    Li1   2.6150(3)     1_555 ?
Cl    Li1   2.32865(17)   7_566 ?
Cl    Li1   2.32872(12)   7_666 ?
Cl    Li1   2.32865(17)   7_676 ?
Cl    Li2   2.3514(2)     1_554 ?
Cl    Li2   2.39173(17)   7_566 ?
Cl    Li2   2.39180(12)   7_666 ?
Cl    Li2   2.39173(17)   7_676 ?
Cl    Li3   2.75008(17)   1_555 ?
Cl    Li3   2.75005(13)   1_565 ?
Cl    Li3   2.75008(17)   1_665 ?
Al    S     2.3454(2)     1_555 ?
Al    S     2.40324(17)   7_566 ?
Al    S     2.40330(12)   7_666 ?
Al    S     2.40324(17)   7_676 ?
Al    Cl    2.3454(2)     1_555 ?
Al    Cl    2.40324(17)   7_566 ?
Al    Cl    2.40330(12)   7_666 ?
Al    Cl    2.40324(17)   7_676 ?
Al    Al    2.75199(17)   7_566 ?
Al    Al    2.75205(13)   7_666 ?
Al    Al    2.75199(17)   7_676 ?
Al    Li1   0.26956(3)    1_555 ?
Al    Li1   2.91290(17)   7_566 ?
Al    Li1   2.91296(15)   7_666 ?
Al    Li1   2.91290(17)   7_676 ?
Al    Li2   1.54306(15)   1_555 ?
Al    Li3   3.2615(2)     1_556 ?
Al    Li3   3.26147(18)   1_566 ?
Al    Li3   3.2615(2)     1_666 ?
Li1   S     2.6150(3)     1_555 ?
Li1   S     2.32865(17)   7_566 ?
Li1   S     2.32872(12)   7_666 ?
Li1   S     2.32865(17)   7_676 ?
Li1   Cl    2.6150(3)     1_555 ?
Li1   Cl    2.32865(17)   7_566 ?
Li1   Cl    2.32872(12)   7_666 ?
Li1   Cl    2.32865(17)   7_676 ?
Li1   Al    0.26956(3)    1_555 ?
Li1   Al    2.91290(17)   7_566 ?
Li1   Al    2.91296(15)   7_666 ?
Li1   Al    2.91290(17)   7_676 ?
Li1   Li1   3.08899(19)   7_566 ?
Li1   Li1   3.08904(16)   7_666 ?
Li1   Li1   3.08899(19)   7_676 ?
Li1   Li2   1.27350(12)   1_555 ?
Li1   Li3   3.07366(19)   1_556 ?
Li1   Li3   3.07363(16)   1_566 ?
Li1   Li3   3.07366(19)   1_666 ?
Li2   S     2.3514(2)     1_556 ?
Li2   S     2.39173(17)   7_566 ?
Li2   S     2.39180(12)   7_666 ?
Li2   S     2.39173(17)   7_676 ?
Li2   Cl    2.3514(2)     1_556 ?
Li2   Cl    2.39173(17)   7_566 ?
Li2   Cl    2.39180(12)   7_666 ?
Li2   Cl    2.39173(17)   7_676 ?
Li2   Al    1.54306(15)   1_555 ?
Li2   Li1   1.27350(12)   1_555 ?
Li2   Li2   2.77585(17)   7_567 ?
Li2   Li2   2.77590(13)   7_667 ?
Li2   Li2   2.77585(17)   7_677 ?
Li2   Li3   2.40640(17)   1_556 ?
Li2   Li3   2.40637(12)   1_566 ?
Li2   Li3   2.40640(17)   1_666 ?
Li3   S     2.75008(17)   1_445 ?
Li3   S     2.75005(13)   1_545 ?
Li3   S     2.75008(17)   1_555 ?
Li3   S     2.75008(17)   7_555 ?
Li3   S     2.75005(13)   7_565 ?
Li3   S     2.75008(17)   7_665 ?
Li3   Cl    2.75008(17)   1_445 ?
Li3   Cl    2.75005(13)   1_545 ?
Li3   Cl    2.75008(17)   1_555 ?
Li3   Cl    2.75008(17)   7_555 ?
Li3   Cl    2.75005(13)   7_565 ?
Li3   Cl    2.75008(17)   7_665 ?
Li3   Al    3.2615(2)     1_444 ?
Li3   Al    3.26147(18)   1_544 ?
Li3   Al    3.2615(2)     1_554 ?
Li3   Al    3.2615(2)     7_556 ?
Li3   Al    3.26147(18)   7_566 ?
Li3   Al    3.2615(2)     7_666 ?
Li3   Li1   3.07366(19)   1_444 ?
Li3   Li1   3.07363(16)   1_544 ?
Li3   Li1   3.07366(19)   1_554 ?
Li3   Li1   3.07366(19)   7_556 ?
Li3   Li1   3.07363(16)   7_566 ?
Li3   Li1   3.07366(19)   7_666 ?
Li3   Li2   2.40640(17)   1_444 ?
Li3   Li2   2.40637(12)   1_544 ?
Li3   Li2   2.40640(17)   1_554 ?
Li3   Li2   2.40640(17)   7_556 ?
Li3   Li2   2.40637(12)   7_566 ?
Li3   Li2   2.40640(17)   7_666 ?

loop_
   _geom_angle_atom_site_label_1
   _geom_angle_atom_site_label_2
   _geom_angle_atom_site_label_3
   _geom_angle
   _geom_angle_site_symmetry_1
   _geom_angle_site_symmetry_3
   _geom_angle_publ_flag
 Al    S   Al    70.824(8)      1_555    7_566 ?
 Al    S   Al    70.824(7)      1_555    7_666 ?
 Al    S   Al    70.824(8)      1_555    7_676 ?
 Al    S   Li1   77.101(9)      1_555    7_566 ?
 Al    S   Li1   77.101(8)      1_555    7_666 ?
 Al    S   Li1   77.101(9)      1_555    7_676 ?
 Al    S   Li2   180.00(2)      1_555    1_554 ?
 Al    S   Li2   108.367(12)    1_555    7_566 ?
 Al    S   Li2   108.367(12)    1_555    7_666 ?
 Al    S   Li2   108.367(12)    1_555    7_676 ?
 Al    S   Li3   124.371(15)    1_555    1_555 ?
 Al    S   Li3   124.371(15)    1_555    1_565 ?
 Al    S   Li3   124.371(15)    1_555    1_665 ?
 Al    S   Al    109.764(13)    7_566    7_666 ?
 Al    S   Al    109.766(10)    7_566    7_676 ?
 Al    S   Li1   70.824(8)      7_566    1_555 ?
 Al    S   Li1   112.768(13)    7_566    7_666 ?
 Al    S   Li1   112.770(10)    7_566    7_676 ?
 Al    S   Li2   109.176(12)    7_566    1_554 ?
 Al    S   Li2   123.483(13)    7_566    7_666 ?
 Al    S   Li2   123.486(10)    7_566    7_676 ?
 Al    S   Li3   78.208(7)      7_566    1_555 ?
 Al    S   Li3   78.209(7)      7_566    1_565 ?
 Al    S   Li3   164.806(15)    7_566    1_665 ?
 Al    S   Al    109.764(13)    7_666    7_676 ?
 Al    S   Li1   70.824(7)      7_666    1_555 ?
 Al    S   Li1   112.768(13)    7_666    7_566 ?
 Al    S   Li1   112.768(13)    7_666    7_676 ?
 Al    S   Li2   109.176(12)    7_666    1_554 ?
 Al    S   Li2   123.483(13)    7_666    7_566 ?
 Al    S   Li2   123.483(13)    7_666    7_676 ?
 Al    S   Li3   78.207(7)      7_666    1_555 ?
 Al    S   Li3   164.805(11)    7_666    1_565 ?
 Al    S   Li3   78.207(7)      7_666    1_665 ?
 Al    S   Li1   70.824(8)      7_676    1_555 ?
 Al    S   Li1   112.770(10)    7_676    7_566 ?
 Al    S   Li1   112.768(13)    7_676    7_666 ?
 Al    S   Li2   109.176(12)    7_676    1_554 ?
 Al    S   Li2   123.486(10)    7_676    7_566 ?
 Al    S   Li2   123.483(13)    7_676    7_666 ?
 Al    S   Li3   164.806(15)    7_676    1_555 ?
 Al    S   Li3   78.209(7)      7_676    1_565 ?
 Al    S   Li3   78.208(7)      7_676    1_665 ?
 Li1   S   Li1   77.101(9)      1_555    7_566 ?
 Li1   S   Li1   77.101(8)      1_555    7_666 ?
 Li1   S   Li1   77.101(9)      1_555    7_676 ?
 Li1   S   Li2   179.97(2)      1_555    1_554 ?
 Li1   S   Li2   108.367(13)    1_555    7_566 ?
 Li1   S   Li2   108.367(12)    1_555    7_666 ?
 Li1   S   Li2   108.367(13)    1_555    7_676 ?
 Li1   S   Li3   124.371(15)    1_555    1_555 ?
 Li1   S   Li3   124.371(15)    1_555    1_565 ?
 Li1   S   Li3   124.371(15)    1_555    1_665 ?
 Li1   S   Li1   115.166(13)    7_566    7_666 ?
 Li1   S   Li1   115.168(11)    7_566    7_676 ?
 Li1   S   Li2   102.899(12)    7_566    1_554 ?
 Li1   S   Li2   122.200(13)    7_566    7_666 ?
 Li1   S   Li2   122.203(10)    7_566    7_676 ?
 Li1   S   Li3   73.963(7)      7_566    1_555 ?
 Li1   S   Li3   73.964(7)      7_566    1_565 ?
 Li1   S   Li3   158.529(16)    7_566    1_665 ?
 Li1   S   Li1   115.166(13)    7_666    7_676 ?
 Li1   S   Li2   102.899(11)    7_666    1_554 ?
 Li1   S   Li2   122.200(13)    7_666    7_566 ?
 Li1   S   Li2   122.200(13)    7_666    7_676 ?
 Li1   S   Li3   73.962(7)      7_666    1_555 ?
 Li1   S   Li3   158.528(11)    7_666    1_565 ?
 Li1   S   Li3   73.962(7)      7_666    1_665 ?
 Li1   S   Li2   102.899(12)    7_676    1_554 ?
 Li1   S   Li2   122.203(10)    7_676    7_566 ?
 Li1   S   Li2   122.200(13)    7_676    7_666 ?
 Li1   S   Li3   158.529(16)    7_676    1_555 ?
 Li1   S   Li3   73.964(7)      7_676    1_565 ?
 Li1   S   Li3   73.963(7)      7_676    1_665 ?
 Li2   S   Li2   71.633(8)      1_554    7_566 ?
 Li2   S   Li2   71.633(7)      1_554    7_666 ?
 Li2   S   Li2   71.633(8)      1_554    7_676 ?
 Li2   S   Li3   55.629(7)      1_554    1_555 ?
 Li2   S   Li3   55.629(7)      1_554    1_565 ?
 Li2   S   Li3   55.629(7)      1_554    1_665 ?
 Li2   S   Li2   110.552(13)    7_566    7_666 ?
 Li2   S   Li2   110.554(10)    7_566    7_676 ?
 Li2   S   Li3   55.279(6)      7_566    1_555 ?
 Li2   S   Li3   55.281(6)      7_566    1_565 ?
 Li2   S   Li3   127.262(15)    7_566    1_665 ?
 Li2   S   Li2   110.552(13)    7_666    7_676 ?
 Li2   S   Li3   55.280(6)      7_666    1_555 ?
 Li2   S   Li3   127.262(10)    7_666    1_565 ?
 Li2   S   Li3   55.280(6)      7_666    1_665 ?
 Li2   S   Li3   127.262(15)    7_676    1_555 ?
 Li2   S   Li3   55.281(6)      7_676    1_565 ?
 Li2   S   Li3   55.279(6)      7_676    1_665 ?
 Li3   S   Li3   91.257(10)     1_555    1_565 ?
 Li3   S   Li3   91.256(8)      1_555    1_665 ?
 Li3   S   Li3   91.257(10)     1_565    1_665 ?
 Al   Cl   Al    70.824(8)      1_555    7_566 ?
 Al   Cl   Al    70.824(7)      1_555    7_666 ?
 Al   Cl   Al    70.824(8)      1_555    7_676 ?
 Al   Cl   Li1   77.101(9)      1_555    7_566 ?
 Al   Cl   Li1   77.101(8)      1_555    7_666 ?
 Al   Cl   Li1   77.101(9)      1_555    7_676 ?
 Al   Cl   Li2   180.00(2)      1_555    1_554 ?
 Al   Cl   Li2   108.367(12)    1_555    7_566 ?
 Al   Cl   Li2   108.367(12)    1_555    7_666 ?
 Al   Cl   Li2   108.367(12)    1_555    7_676 ?
 Al   Cl   Li3   124.371(15)    1_555    1_555 ?
 Al   Cl   Li3   124.371(15)    1_555    1_565 ?
 Al   Cl   Li3   124.371(15)    1_555    1_665 ?
 Al   Cl   Al    109.764(13)    7_566    7_666 ?
 Al   Cl   Al    109.766(10)    7_566    7_676 ?
 Al   Cl   Li1   70.824(8)      7_566    1_555 ?
 Al   Cl   Li1   112.768(13)    7_566    7_666 ?
 Al   Cl   Li1   112.770(10)    7_566    7_676 ?
 Al   Cl   Li2   109.176(12)    7_566    1_554 ?
 Al   Cl   Li2   123.483(13)    7_566    7_666 ?
 Al   Cl   Li2   123.486(10)    7_566    7_676 ?
 Al   Cl   Li3   78.208(7)      7_566    1_555 ?
 Al   Cl   Li3   78.209(7)      7_566    1_565 ?
 Al   Cl   Li3   164.806(15)    7_566    1_665 ?
 Al   Cl   Al    109.764(13)    7_666    7_676 ?
 Al   Cl   Li1   70.824(7)      7_666    1_555 ?
 Al   Cl   Li1   112.768(13)    7_666    7_566 ?
 Al   Cl   Li1   112.768(13)    7_666    7_676 ?
 Al   Cl   Li2   109.176(12)    7_666    1_554 ?
 Al   Cl   Li2   123.483(13)    7_666    7_566 ?
 Al   Cl   Li2   123.483(13)    7_666    7_676 ?
 Al   Cl   Li3   78.207(7)      7_666    1_555 ?
 Al   Cl   Li3   164.805(11)    7_666    1_565 ?
 Al   Cl   Li3   78.207(7)      7_666    1_665 ?
 Al   Cl   Li1   70.824(8)      7_676    1_555 ?
 Al   Cl   Li1   112.770(10)    7_676    7_566 ?
 Al   Cl   Li1   112.768(13)    7_676    7_666 ?
 Al   Cl   Li2   109.176(12)    7_676    1_554 ?
 Al   Cl   Li2   123.486(10)    7_676    7_566 ?
 Al   Cl   Li2   123.483(13)    7_676    7_666 ?
 Al   Cl   Li3   164.806(15)    7_676    1_555 ?
 Al   Cl   Li3   78.209(7)      7_676    1_565 ?
 Al   Cl   Li3   78.208(7)      7_676    1_665 ?
 Li1  Cl   Li1   77.101(9)      1_555    7_566 ?
 Li1  Cl   Li1   77.101(8)      1_555    7_666 ?
 Li1  Cl   Li1   77.101(9)      1_555    7_676 ?
 Li1  Cl   Li2   179.97(2)      1_555    1_554 ?
 Li1  Cl   Li2   108.367(13)    1_555    7_566 ?
 Li1  Cl   Li2   108.367(12)    1_555    7_666 ?
 Li1  Cl   Li2   108.367(13)    1_555    7_676 ?
 Li1  Cl   Li3   124.371(15)    1_555    1_555 ?
 Li1  Cl   Li3   124.371(15)    1_555    1_565 ?
 Li1  Cl   Li3   124.371(15)    1_555    1_665 ?
 Li1  Cl   Li1   115.166(13)    7_566    7_666 ?
 Li1  Cl   Li1   115.168(11)    7_566    7_676 ?
 Li1  Cl   Li2   102.899(12)    7_566    1_554 ?
 Li1  Cl   Li2   122.200(13)    7_566    7_666 ?
 Li1  Cl   Li2   122.203(10)    7_566    7_676 ?
 Li1  Cl   Li3   73.963(7)      7_566    1_555 ?
 Li1  Cl   Li3   73.964(7)      7_566    1_565 ?
 Li1  Cl   Li3   158.529(16)    7_566    1_665 ?
 Li1  Cl   Li1   115.166(13)    7_666    7_676 ?
 Li1  Cl   Li2   102.899(11)    7_666    1_554 ?
 Li1  Cl   Li2   122.200(13)    7_666    7_566 ?
 Li1  Cl   Li2   122.200(13)    7_666    7_676 ?
 Li1  Cl   Li3   73.962(7)      7_666    1_555 ?
 Li1  Cl   Li3   158.528(11)    7_666    1_565 ?
 Li1  Cl   Li3   73.962(7)      7_666    1_665 ?
 Li1  Cl   Li2   102.899(12)    7_676    1_554 ?
 Li1  Cl   Li2   122.203(10)    7_676    7_566 ?
 Li1  Cl   Li2   122.200(13)    7_676    7_666 ?
 Li1  Cl   Li3   158.529(16)    7_676    1_555 ?
 Li1  Cl   Li3   73.964(7)      7_676    1_565 ?
 Li1  Cl   Li3   73.963(7)      7_676    1_665 ?
 Li2  Cl   Li2   71.633(8)      1_554    7_566 ?
 Li2  Cl   Li2   71.633(7)      1_554    7_666 ?
 Li2  Cl   Li2   71.633(8)      1_554    7_676 ?
 Li2  Cl   Li3   55.629(7)      1_554    1_555 ?
 Li2  Cl   Li3   55.629(7)      1_554    1_565 ?
 Li2  Cl   Li3   55.629(7)      1_554    1_665 ?
 Li2  Cl   Li2   110.552(13)    7_566    7_666 ?
 Li2  Cl   Li2   110.554(10)    7_566    7_676 ?
 Li2  Cl   Li3   55.279(6)      7_566    1_555 ?
 Li2  Cl   Li3   55.281(6)      7_566    1_565 ?
 Li2  Cl   Li3   127.262(15)    7_566    1_665 ?
 Li2  Cl   Li2   110.552(13)    7_666    7_676 ?
 Li2  Cl   Li3   55.280(6)      7_666    1_555 ?
 Li2  Cl   Li3   127.262(10)    7_666    1_565 ?
 Li2  Cl   Li3   55.280(6)      7_666    1_665 ?
 Li2  Cl   Li3   127.262(15)    7_676    1_555 ?
 Li2  Cl   Li3   55.281(6)      7_676    1_565 ?
 Li2  Cl   Li3   55.279(6)      7_676    1_665 ?
 Li3  Cl   Li3   91.257(10)     1_555    1_565 ?
 Li3  Cl   Li3   91.256(8)      1_555    1_665 ?
 Li3  Cl   Li3   91.257(10)     1_565    1_665 ?
  S   Al    S    109.176(12)    1_555    7_566 ?
  S   Al    S    109.176(12)    1_555    7_666 ?
  S   Al    S    109.176(12)    1_555    7_676 ?
  S   Al   Cl    109.176(12)    1_555    7_566 ?
  S   Al   Cl    109.176(12)    1_555    7_666 ?
  S   Al   Cl    109.176(12)    1_555    7_676 ?
  S   Al   Al    55.570(7)      1_555    7_566 ?
  S   Al   Al    55.571(7)      1_555    7_666 ?
  S   Al   Al    55.570(7)      1_555    7_676 ?
  S   Al   Li1   180.00(6)      1_555    1_555 ?
  S   Al   Li1   51.192(7)      1_555    7_566 ?
  S   Al   Li1   51.193(7)      1_555    7_666 ?
  S   Al   Li1   51.192(7)      1_555    7_676 ?
  S   Al   Li2   180.00(2)      1_555    1_555 ?
  S   Al   Li3   135.895(17)    1_555    1_556 ?
  S   Al   Li3   135.895(17)    1_555    1_566 ?
  S   Al   Li3   135.895(17)    1_555    1_666 ?
  S   Al    S    109.764(13)    7_566    7_666 ?
  S   Al    S    109.766(10)    7_566    7_676 ?
  S   Al   Cl    109.176(12)    7_566    1_555 ?
  S   Al   Cl    109.764(13)    7_566    7_666 ?
  S   Al   Cl    109.766(10)    7_566    7_676 ?
  S   Al   Al    53.607(7)      7_566    7_566 ?
  S   Al   Al    125.116(12)    7_566    7_666 ?
  S   Al   Al    125.118(10)    7_566    7_676 ?
  S   Al   Li1   70.82(4)       7_566    1_555 ?
  S   Al   Li1   57.984(8)      7_566    7_566 ?
  S   Al   Li1   125.020(12)    7_566    7_666 ?
  S   Al   Li1   125.022(10)    7_566    7_676 ?
  S   Al   Li2   70.824(9)      7_566    1_555 ?
  S   Al   Li3   55.629(6)      7_566    1_556 ?
  S   Al   Li3   55.630(6)      7_566    1_566 ?
  S   Al   Li3   114.929(13)    7_566    1_666 ?
  S   Al    S    109.764(13)    7_666    7_676 ?
  S   Al   Cl    109.176(12)    7_666    1_555 ?
  S   Al   Cl    109.764(13)    7_666    7_566 ?
  S   Al   Cl    109.764(13)    7_666    7_676 ?
  S   Al   Al    125.116(12)    7_666    7_566 ?
  S   Al   Al    53.605(6)      7_666    7_666 ?
  S   Al   Al    125.116(12)    7_666    7_676 ?
  S   Al   Li1   70.82(3)       7_666    1_555 ?
  S   Al   Li1   125.019(12)    7_666    7_566 ?
  S   Al   Li1   57.983(7)      7_666    7_666 ?
  S   Al   Li1   125.019(12)    7_666    7_676 ?
  S   Al   Li2   70.824(8)      7_666    1_555 ?
  S   Al   Li3   55.629(6)      7_666    1_556 ?
  S   Al   Li3   114.929(9)     7_666    1_566 ?
  S   Al   Li3   55.629(6)      7_666    1_666 ?
  S   Al   Cl    109.176(12)    7_676    1_555 ?
  S   Al   Cl    109.766(10)    7_676    7_566 ?
  S   Al   Cl    109.764(13)    7_676    7_666 ?
  S   Al   Al    125.118(10)    7_676    7_566 ?
  S   Al   Al    125.116(12)    7_676    7_666 ?
  S   Al   Al    53.607(7)      7_676    7_676 ?
  S   Al   Li1   70.82(4)       7_676    1_555 ?
  S   Al   Li1   125.022(10)    7_676    7_566 ?
  S   Al   Li1   125.020(12)    7_676    7_666 ?
  S   Al   Li1   57.984(8)      7_676    7_676 ?
  S   Al   Li2   70.824(9)      7_676    1_555 ?
  S   Al   Li3   114.929(13)    7_676    1_556 ?
  S   Al   Li3   55.630(6)      7_676    1_566 ?
  S   Al   Li3   55.629(6)      7_676    1_666 ?
 Cl   Al   Cl    109.176(12)    1_555    7_566 ?
 Cl   Al   Cl    109.176(12)    1_555    7_666 ?
 Cl   Al   Cl    109.176(12)    1_555    7_676 ?
 Cl   Al   Al    55.570(7)      1_555    7_566 ?
 Cl   Al   Al    55.571(7)      1_555    7_666 ?
 Cl   Al   Al    55.570(7)      1_555    7_676 ?
 Cl   Al   Li1   180.00(6)      1_555    1_555 ?
 Cl   Al   Li1   51.192(7)      1_555    7_566 ?
 Cl   Al   Li1   51.193(7)      1_555    7_666 ?
 Cl   Al   Li1   51.192(7)      1_555    7_676 ?
 Cl   Al   Li2   180.00(2)      1_555    1_555 ?
 Cl   Al   Li3   135.895(17)    1_555    1_556 ?
 Cl   Al   Li3   135.895(17)    1_555    1_566 ?
 Cl   Al   Li3   135.895(17)    1_555    1_666 ?
 Cl   Al   Cl    109.764(13)    7_566    7_666 ?
 Cl   Al   Cl    109.766(10)    7_566    7_676 ?
 Cl   Al   Al    53.607(7)      7_566    7_566 ?
 Cl   Al   Al    125.116(12)    7_566    7_666 ?
 Cl   Al   Al    125.118(10)    7_566    7_676 ?
 Cl   Al   Li1   70.82(4)       7_566    1_555 ?
 Cl   Al   Li1   57.984(8)      7_566    7_566 ?
 Cl   Al   Li1   125.020(12)    7_566    7_666 ?
 Cl   Al   Li1   125.022(10)    7_566    7_676 ?
 Cl   Al   Li2   70.824(9)      7_566    1_555 ?
 Cl   Al   Li3   55.629(6)      7_566    1_556 ?
 Cl   Al   Li3   55.630(6)      7_566    1_566 ?
 Cl   Al   Li3   114.929(13)    7_566    1_666 ?
 Cl   Al   Cl    109.764(13)    7_666    7_676 ?
 Cl   Al   Al    125.116(12)    7_666    7_566 ?
 Cl   Al   Al    53.605(6)      7_666    7_666 ?
 Cl   Al   Al    125.116(12)    7_666    7_676 ?
 Cl   Al   Li1   70.82(3)       7_666    1_555 ?
 Cl   Al   Li1   125.019(12)    7_666    7_566 ?
 Cl   Al   Li1   57.983(7)      7_666    7_666 ?
 Cl   Al   Li1   125.019(12)    7_666    7_676 ?
 Cl   Al   Li2   70.824(8)      7_666    1_555 ?
 Cl   Al   Li3   55.629(6)      7_666    1_556 ?
 Cl   Al   Li3   114.929(9)     7_666    1_566 ?
 Cl   Al   Li3   55.629(6)      7_666    1_666 ?
 Cl   Al   Al    125.118(10)    7_676    7_566 ?
 Cl   Al   Al    125.116(12)    7_676    7_666 ?
 Cl   Al   Al    53.607(7)      7_676    7_676 ?
 Cl   Al   Li1   70.82(4)       7_676    1_555 ?
 Cl   Al   Li1   125.022(10)    7_676    7_566 ?
 Cl   Al   Li1   125.020(12)    7_676    7_666 ?
 Cl   Al   Li1   57.984(8)      7_676    7_676 ?
 Cl   Al   Li2   70.824(9)      7_676    1_555 ?
 Cl   Al   Li3   114.929(13)    7_676    1_556 ?
 Cl   Al   Li3   55.630(6)      7_676    1_566 ?
 Cl   Al   Li3   55.629(6)      7_676    1_666 ?
 Al   Al   Al    91.174(10)     7_566    7_666 ?
 Al   Al   Al    91.175(8)      7_566    7_676 ?
 Al   Al   Li1   124.43(4)      7_566    1_555 ?
 Al   Al   Li1   88.110(10)     7_566    7_666 ?
 Al   Al   Li1   88.112(8)      7_566    7_676 ?
 Al   Al   Li2   124.430(15)    7_566    1_555 ?
 Al   Al   Li3   96.832(11)     7_566    1_556 ?
 Al   Al   Li3   96.833(11)     7_566    1_566 ?
 Al   Al   Li3   168.535(15)    7_566    1_666 ?
 Al   Al   Al    91.174(10)     7_666    7_676 ?
 Al   Al   Li1   124.43(3)      7_666    1_555 ?
 Al   Al   Li1   88.110(10)     7_666    7_566 ?
 Al   Al   Li1   88.110(10)     7_666    7_676 ?
 Al   Al   Li2   124.429(14)    7_666    1_555 ?
 Al   Al   Li3   96.832(11)     7_666    1_556 ?
 Al   Al   Li3   168.534(12)    7_666    1_566 ?
 Al   Al   Li3   96.832(11)     7_666    1_666 ?
 Al   Al   Li1   124.43(4)      7_676    1_555 ?
 Al   Al   Li1   88.112(8)      7_676    7_566 ?
 Al   Al   Li1   88.110(10)     7_676    7_666 ?
 Al   Al   Li2   124.430(15)    7_676    1_555 ?
 Al   Al   Li3   168.535(15)    7_676    1_556 ?
 Al   Al   Li3   96.833(11)     7_676    1_566 ?
 Al   Al   Li3   96.832(11)     7_676    1_666 ?
 Li1  Al   Li1   128.81(4)      1_555    7_566 ?
 Li1  Al   Li1   128.81(4)      1_555    7_666 ?
 Li1  Al   Li1   128.81(4)      1_555    7_676 ?
 Li1  Al   Li1   84.886(9)      7_566    7_666 ?
 Li1  Al   Li1   84.886(7)      7_566    7_676 ?
 Li1  Al   Li2   128.808(16)    7_566    1_555 ?
 Li1  Al   Li3   100.302(11)    7_566    1_556 ?
 Li1  Al   Li3   100.303(11)    7_566    1_566 ?
 Li1  Al   Li3   172.913(15)    7_566    1_666 ?
 Li1  Al   Li1   84.886(9)      7_666    7_676 ?
 Li1  Al   Li2   128.807(16)    7_666    1_555 ?
 Li1  Al   Li3   100.302(11)    7_666    1_556 ?
 Li1  Al   Li3   172.912(13)    7_666    1_566 ?
 Li1  Al   Li3   100.302(11)    7_666    1_666 ?
 Li1  Al   Li2   128.808(16)    7_676    1_555 ?
 Li1  Al   Li3   172.913(15)    7_676    1_556 ?
 Li1  Al   Li3   100.303(11)    7_676    1_566 ?
 Li1  Al   Li3   100.302(11)    7_676    1_666 ?
 Li3  Al   Li3   74.132(8)      1_556    1_566 ?
 Li3  Al   Li3   74.131(7)      1_556    1_666 ?
 Li3  Al   Li3   74.132(8)      1_566    1_666 ?
  S   Li1   S    102.899(12)    1_555    7_566 ?
  S   Li1   S    102.899(11)    1_555    7_666 ?
  S   Li1   S    102.899(12)    1_555    7_676 ?
  S   Li1  Cl    102.899(12)    1_555    7_566 ?
  S   Li1  Cl    102.899(11)    1_555    7_666 ?
  S   Li1  Cl    102.899(12)    1_555    7_676 ?
  S   Li1  Al    51.192(7)      1_555    7_566 ?
  S   Li1  Al    51.193(7)      1_555    7_666 ?
  S   Li1  Al    51.192(7)      1_555    7_676 ?
  S   Li1  Li1   47.293(7)      1_555    7_566 ?
  S   Li1  Li1   47.294(7)      1_555    7_666 ?
  S   Li1  Li1   47.293(7)      1_555    7_676 ?
  S   Li1  Li2   180.00(3)      1_555    1_555 ?
  S   Li1  Li3   132.395(17)    1_555    1_556 ?
  S   Li1  Li3   132.396(16)    1_555    1_566 ?
  S   Li1  Li3   132.395(17)    1_555    1_666 ?
  S   Li1   S    115.166(13)    7_566    7_666 ?
  S   Li1   S    115.168(11)    7_566    7_676 ?
  S   Li1  Cl    102.899(12)    7_566    1_555 ?
  S   Li1  Cl    115.166(13)    7_566    7_666 ?
  S   Li1  Cl    115.168(11)    7_566    7_676 ?
  S   Li1  Al    102.90(4)      7_566    1_555 ?
  S   Li1  Al    51.707(7)      7_566    7_566 ?
  S   Li1  Al    121.311(12)    7_566    7_666 ?
  S   Li1  Al    121.314(10)    7_566    7_676 ?
  S   Li1  Li1   55.606(8)      7_566    7_566 ?
  S   Li1  Li1   120.634(12)    7_566    7_666 ?
  S   Li1  Li1   120.636(10)    7_566    7_676 ?
  S   Li1  Li2   77.101(10)     7_566    1_555 ?
  S   Li1  Li3   59.306(6)      7_566    1_556 ?
  S   Li1  Li3   59.307(6)      7_566    1_566 ?
  S   Li1  Li3   124.705(14)    7_566    1_666 ?
  S   Li1   S    115.166(13)    7_666    7_676 ?
  S   Li1  Cl    102.899(11)    7_666    1_555 ?
  S   Li1  Cl    115.166(13)    7_666    7_566 ?
  S   Li1  Cl    115.166(13)    7_666    7_676 ?
  S   Li1  Al    102.90(3)      7_666    1_555 ?
  S   Li1  Al    121.311(12)    7_666    7_566 ?
  S   Li1  Al    51.706(6)      7_666    7_666 ?
  S   Li1  Al    121.311(12)    7_666    7_676 ?
  S   Li1  Li1   120.633(12)    7_666    7_566 ?
  S   Li1  Li1   55.605(7)      7_666    7_666 ?
  S   Li1  Li1   120.633(12)    7_666    7_676 ?
  S   Li1  Li2   77.101(8)      7_666    1_555 ?
  S   Li1  Li3   59.306(6)      7_666    1_556 ?
  S   Li1  Li3   124.705(10)    7_666    1_566 ?
  S   Li1  Li3   59.306(6)      7_666    1_666 ?
  S   Li1  Cl    102.899(12)    7_676    1_555 ?
  S   Li1  Cl    115.168(11)    7_676    7_566 ?
  S   Li1  Cl    115.166(13)    7_676    7_666 ?
  S   Li1  Al    102.90(4)      7_676    1_555 ?
  S   Li1  Al    121.314(10)    7_676    7_566 ?
  S   Li1  Al    121.311(12)    7_676    7_666 ?
  S   Li1  Al    51.707(7)      7_676    7_676 ?
  S   Li1  Li1   120.636(10)    7_676    7_566 ?
  S   Li1  Li1   120.634(12)    7_676    7_666 ?
  S   Li1  Li1   55.606(8)      7_676    7_676 ?
  S   Li1  Li2   77.101(10)     7_676    1_555 ?
  S   Li1  Li3   124.705(14)    7_676    1_556 ?
  S   Li1  Li3   59.307(6)      7_676    1_566 ?
  S   Li1  Li3   59.306(6)      7_676    1_666 ?
 Cl   Li1  Cl    102.899(12)    1_555    7_566 ?
 Cl   Li1  Cl    102.899(11)    1_555    7_666 ?
 Cl   Li1  Cl    102.899(12)    1_555    7_676 ?
 Cl   Li1  Al    51.192(7)      1_555    7_566 ?
 Cl   Li1  Al    51.193(7)      1_555    7_666 ?
 Cl   Li1  Al    51.192(7)      1_555    7_676 ?
 Cl   Li1  Li1   47.293(7)      1_555    7_566 ?
 Cl   Li1  Li1   47.294(7)      1_555    7_666 ?
 Cl   Li1  Li1   47.293(7)      1_555    7_676 ?
 Cl   Li1  Li2   180.00(3)      1_555    1_555 ?
 Cl   Li1  Li3   132.395(17)    1_555    1_556 ?
 Cl   Li1  Li3   132.396(16)    1_555    1_566 ?
 Cl   Li1  Li3   132.395(17)    1_555    1_666 ?
 Cl   Li1  Cl    115.166(13)    7_566    7_666 ?
 Cl   Li1  Cl    115.168(11)    7_566    7_676 ?
 Cl   Li1  Al    102.90(4)      7_566    1_555 ?
 Cl   Li1  Al    51.707(7)      7_566    7_566 ?
 Cl   Li1  Al    121.311(12)    7_566    7_666 ?
 Cl   Li1  Al    121.314(10)    7_566    7_676 ?
 Cl   Li1  Li1   55.606(8)      7_566    7_566 ?
 Cl   Li1  Li1   120.634(12)    7_566    7_666 ?
 Cl   Li1  Li1   120.636(10)    7_566    7_676 ?
 Cl   Li1  Li2   77.101(10)     7_566    1_555 ?
 Cl   Li1  Li3   59.306(6)      7_566    1_556 ?
 Cl   Li1  Li3   59.307(6)      7_566    1_566 ?
 Cl   Li1  Li3   124.705(14)    7_566    1_666 ?
 Cl   Li1  Cl    115.166(13)    7_666    7_676 ?
 Cl   Li1  Al    102.90(3)      7_666    1_555 ?
 Cl   Li1  Al    121.311(12)    7_666    7_566 ?
 Cl   Li1  Al    51.706(6)      7_666    7_666 ?
 Cl   Li1  Al    121.311(12)    7_666    7_676 ?
 Cl   Li1  Li1   120.633(12)    7_666    7_566 ?
 Cl   Li1  Li1   55.605(7)      7_666    7_666 ?
 Cl   Li1  Li1   120.633(12)    7_666    7_676 ?
 Cl   Li1  Li2   77.101(8)      7_666    1_555 ?
 Cl   Li1  Li3   59.306(6)      7_666    1_556 ?
 Cl   Li1  Li3   124.705(10)    7_666    1_566 ?
 Cl   Li1  Li3   59.306(6)      7_666    1_666 ?
 Cl   Li1  Al    102.90(4)      7_676    1_555 ?
 Cl   Li1  Al    121.314(10)    7_676    7_566 ?
 Cl   Li1  Al    121.311(12)    7_676    7_666 ?
 Cl   Li1  Al    51.707(7)      7_676    7_676 ?
 Cl   Li1  Li1   120.636(10)    7_676    7_566 ?
 Cl   Li1  Li1   120.634(12)    7_676    7_666 ?
 Cl   Li1  Li1   55.606(8)      7_676    7_676 ?
 Cl   Li1  Li2   77.101(10)     7_676    1_555 ?
 Cl   Li1  Li3   124.705(14)    7_676    1_556 ?
 Cl   Li1  Li3   59.307(6)      7_676    1_566 ?
 Cl   Li1  Li3   59.306(6)      7_676    1_666 ?
 Al   Li1  Al    51.19(3)       1_555    7_566 ?
 Al   Li1  Al    51.19(3)       1_555    7_666 ?
 Al   Li1  Al    51.19(3)       1_555    7_676 ?
 Al   Li1  Li1   47.29(4)       1_555    7_566 ?
 Al   Li1  Li1   47.29(3)       1_555    7_666 ?
 Al   Li1  Li1   47.29(4)       1_555    7_676 ?
 Al   Li1  Li2   180.00(4)      1_555    1_555 ?
 Al   Li1  Li3   132.40(5)      1_555    1_556 ?
 Al   Li1  Li3   132.40(4)      1_555    1_566 ?
 Al   Li1  Li3   132.40(5)      1_555    1_666 ?
 Al   Li1  Al    84.886(9)      7_566    7_666 ?
 Al   Li1  Al    84.886(7)      7_566    7_676 ?
 Al   Li1  Li1   82.024(9)      7_566    7_666 ?
 Al   Li1  Li1   82.025(7)      7_566    7_676 ?
 Al   Li1  Li2   128.808(17)    7_566    1_555 ?
 Al   Li1  Li3   97.748(11)     7_566    1_556 ?
 Al   Li1  Li3   97.749(11)     7_566    1_566 ?
 Al   Li1  Li3   176.412(15)    7_566    1_666 ?
 Al   Li1  Al    84.886(9)      7_666    7_676 ?
 Al   Li1  Li1   82.024(9)      7_666    7_566 ?
 Al   Li1  Li1   82.024(9)      7_666    7_676 ?
 Al   Li1  Li2   128.807(16)    7_666    1_555 ?
 Al   Li1  Li3   97.747(11)     7_666    1_556 ?
 Al   Li1  Li3   176.411(12)    7_666    1_566 ?
 Al   Li1  Li3   97.747(11)     7_666    1_666 ?
 Al   Li1  Li1   82.025(7)      7_676    7_566 ?
 Al   Li1  Li1   82.024(9)      7_676    7_666 ?
 Al   Li1  Li2   128.808(17)    7_676    1_555 ?
 Al   Li1  Li3   176.412(15)    7_676    1_556 ?
 Al   Li1  Li3   97.749(11)     7_676    1_566 ?
 Al   Li1  Li3   97.748(11)     7_676    1_666 ?
 Li1  Li1  Li1   79.045(8)      7_566    7_666 ?
 Li1  Li1  Li1   79.046(7)      7_566    7_676 ?
 Li1  Li1  Li2   132.707(18)    7_566    1_555 ?
 Li1  Li1  Li3   100.717(11)    7_566    1_556 ?
 Li1  Li1  Li3   100.718(11)    7_566    1_566 ?
 Li1  Li1  Li3   179.688(15)    7_566    1_666 ?
 Li1  Li1  Li1   79.045(8)      7_666    7_676 ?
 Li1  Li1  Li2   132.706(18)    7_666    1_555 ?
 Li1  Li1  Li3   100.717(11)    7_666    1_556 ?
 Li1  Li1  Li3   179.687(13)    7_666    1_566 ?
 Li1  Li1  Li3   100.717(11)    7_666    1_666 ?
 Li1  Li1  Li2   132.707(18)    7_676    1_555 ?
 Li1  Li1  Li3   179.685(15)    7_676    1_556 ?
 Li1  Li1  Li3   100.718(11)    7_676    1_566 ?
 Li1  Li1  Li3   100.717(11)    7_676    1_666 ?
 Li2  Li1  Li3   47.605(9)      1_555    1_556 ?
 Li2  Li1  Li3   47.604(8)      1_555    1_566 ?
 Li2  Li1  Li3   47.605(9)      1_555    1_666 ?
 Li3  Li1  Li3   79.519(8)      1_556    1_566 ?
 Li3  Li1  Li3   79.519(7)      1_556    1_666 ?
 Li3  Li1  Li3   79.519(8)      1_566    1_666 ?
  S   Li2   S    108.367(12)    1_556    7_566 ?
  S   Li2   S    108.367(12)    1_556    7_666 ?
  S   Li2   S    108.367(12)    1_556    7_676 ?
  S   Li2  Cl    108.367(12)    1_556    7_566 ?
  S   Li2  Cl    108.367(12)    1_556    7_666 ?
  S   Li2  Cl    108.367(12)    1_556    7_676 ?
  S   Li2  Al    180.00(2)      1_556    1_555 ?
  S   Li2  Li1   180.00(3)      1_556    1_555 ?
  S   Li2  Li2   54.858(7)      1_556    7_567 ?
  S   Li2  Li2   54.859(7)      1_556    7_667 ?
  S   Li2  Li2   54.858(7)      1_556    7_677 ?
  S   Li2  Li3   70.611(8)      1_556    1_556 ?
  S   Li2  Li3   70.610(7)      1_556    1_566 ?
  S   Li2  Li3   70.611(8)      1_556    1_666 ?
  S   Li2   S    110.552(13)    7_566    7_666 ?
  S   Li2   S    110.554(10)    7_566    7_676 ?
  S   Li2  Cl    108.367(12)    7_566    1_556 ?
  S   Li2  Cl    110.552(13)    7_566    7_666 ?
  S   Li2  Cl    110.554(10)    7_566    7_676 ?
  S   Li2  Al    71.633(9)      7_566    1_555 ?
  S   Li2  Li1   71.633(10)     7_566    1_555 ?
  S   Li2  Li2   53.509(7)      7_566    7_567 ?
  S   Li2  Li2   124.708(12)    7_566    7_667 ?
  S   Li2  Li2   124.711(10)    7_566    7_677 ?
  S   Li2  Li3   69.940(7)      7_566    1_556 ?
  S   Li2  Li3   69.941(7)      7_566    1_566 ?
  S   Li2  Li3   178.978(17)    7_566    1_666 ?
  S   Li2   S    110.552(13)    7_666    7_676 ?
  S   Li2  Cl    108.367(12)    7_666    1_556 ?
  S   Li2  Cl    110.552(13)    7_666    7_566 ?
  S   Li2  Cl    110.552(13)    7_666    7_676 ?
  S   Li2  Al    71.633(8)      7_666    1_555 ?
  S   Li2  Li1   71.633(8)      7_666    1_555 ?
  S   Li2  Li2   124.708(12)    7_666    7_567 ?
  S   Li2  Li2   53.508(6)      7_666    7_667 ?
  S   Li2  Li2   124.708(12)    7_666    7_677 ?
  S   Li2  Li3   69.939(7)      7_666    1_556 ?
  S   Li2  Li3   178.978(12)    7_666    1_566 ?
  S   Li2  Li3   69.939(7)      7_666    1_666 ?
  S   Li2  Cl    108.367(12)    7_676    1_556 ?
  S   Li2  Cl    110.554(10)    7_676    7_566 ?
  S   Li2  Cl    110.552(13)    7_676    7_666 ?
  S   Li2  Al    71.633(9)      7_676    1_555 ?
  S   Li2  Li1   71.633(10)     7_676    1_555 ?
  S   Li2  Li2   124.711(10)    7_676    7_567 ?
  S   Li2  Li2   124.708(12)    7_676    7_667 ?
  S   Li2  Li2   53.509(7)      7_676    7_677 ?
  S   Li2  Li3   178.977(17)    7_676    1_556 ?
  S   Li2  Li3   69.941(7)      7_676    1_566 ?
  S   Li2  Li3   69.940(7)      7_676    1_666 ?
 Cl   Li2  Cl    108.367(12)    1_556    7_566 ?
 Cl   Li2  Cl    108.367(12)    1_556    7_666 ?
 Cl   Li2  Cl    108.367(12)    1_556    7_676 ?
 Cl   Li2  Al    180.00(2)      1_556    1_555 ?
 Cl   Li2  Li1   180.00(3)      1_556    1_555 ?
 Cl   Li2  Li2   54.858(7)      1_556    7_567 ?
 Cl   Li2  Li2   54.859(7)      1_556    7_667 ?
 Cl   Li2  Li2   54.858(7)      1_556    7_677 ?
 Cl   Li2  Li3   70.611(8)      1_556    1_556 ?
 Cl   Li2  Li3   70.610(7)      1_556    1_566 ?
 Cl   Li2  Li3   70.611(8)      1_556    1_666 ?
 Cl   Li2  Cl    110.552(13)    7_566    7_666 ?
 Cl   Li2  Cl    110.554(10)    7_566    7_676 ?
 Cl   Li2  Al    71.633(9)      7_566    1_555 ?
 Cl   Li2  Li1   71.633(10)     7_566    1_555 ?
 Cl   Li2  Li2   53.509(7)      7_566    7_567 ?
 Cl   Li2  Li2   124.708(12)    7_566    7_667 ?
 Cl   Li2  Li2   124.711(10)    7_566    7_677 ?
 Cl   Li2  Li3   69.940(7)      7_566    1_556 ?
 Cl   Li2  Li3   69.941(7)      7_566    1_566 ?
 Cl   Li2  Li3   178.978(17)    7_566    1_666 ?
 Cl   Li2  Cl    110.552(13)    7_666    7_676 ?
 Cl   Li2  Al    71.633(8)      7_666    1_555 ?
 Cl   Li2  Li1   71.633(8)      7_666    1_555 ?
 Cl   Li2  Li2   124.708(12)    7_666    7_567 ?
 Cl   Li2  Li2   53.508(6)      7_666    7_667 ?
 Cl   Li2  Li2   124.708(12)    7_666    7_677 ?
 Cl   Li2  Li3   69.939(7)      7_666    1_556 ?
 Cl   Li2  Li3   178.978(12)    7_666    1_566 ?
 Cl   Li2  Li3   69.939(7)      7_666    1_666 ?
 Cl   Li2  Al    71.633(9)      7_676    1_555 ?
 Cl   Li2  Li1   71.633(10)     7_676    1_555 ?
 Cl   Li2  Li2   124.711(10)    7_676    7_567 ?
 Cl   Li2  Li2   124.708(12)    7_676    7_667 ?
 Cl   Li2  Li2   53.509(7)      7_676    7_677 ?
 Cl   Li2  Li3   178.977(17)    7_676    1_556 ?
 Cl   Li2  Li3   69.941(7)      7_676    1_566 ?
 Cl   Li2  Li3   69.940(7)      7_676    1_666 ?
 Al   Li2  Li2   125.142(15)    1_555    7_567 ?
 Al   Li2  Li2   125.141(15)    1_555    7_667 ?
 Al   Li2  Li2   125.142(15)    1_555    7_677 ?
 Al   Li2  Li3   109.389(12)    1_555    1_556 ?
 Al   Li2  Li3   109.390(11)    1_555    1_566 ?
 Al   Li2  Li3   109.389(12)    1_555    1_666 ?
 Li1  Li2  Li2   125.142(16)    1_555    7_567 ?
 Li1  Li2  Li2   125.141(15)    1_555    7_667 ?
 Li1  Li2  Li2   125.142(16)    1_555    7_677 ?
 Li1  Li2  Li3   109.389(13)    1_555    1_556 ?
 Li1  Li2  Li3   109.390(11)    1_555    1_566 ?
 Li1  Li2  Li3   109.389(13)    1_555    1_666 ?
 Li2  Li2  Li2   90.173(10)     7_567    7_667 ?
 Li2  Li2  Li2   90.174(8)      7_567    7_677 ?
 Li2  Li2  Li3   54.776(6)      7_567    1_556 ?
 Li2  Li2  Li3   54.777(6)      7_567    1_566 ?
 Li2  Li2  Li3   125.469(14)    7_567    1_666 ?
 Li2  Li2  Li2   90.173(10)     7_667    7_677 ?
 Li2  Li2  Li3   54.776(6)      7_667    1_556 ?
 Li2  Li2  Li3   125.469(10)    7_667    1_566 ?
 Li2  Li2  Li3   54.776(6)      7_667    1_666 ?
 Li2  Li2  Li3   125.469(14)    7_677    1_556 ?
 Li2  Li2  Li3   54.777(6)      7_677    1_566 ?
 Li2  Li2  Li3   54.776(6)      7_677    1_666 ?
 Li3  Li2  Li3   109.553(13)    1_556    1_566 ?
 Li3  Li2  Li3   109.552(10)    1_556    1_666 ?
 Li3  Li2  Li3   109.553(13)    1_566    1_666 ?
  S   Li3   S    91.257(10)     1_445    1_545 ?
  S   Li3   S    91.256(8)      1_445    1_555 ?
  S   Li3   S    88.744(9)      1_445    7_555 ?
  S   Li3   S    88.743(9)      1_445    7_565 ?
  S   Li3   S    180.000(15)    1_445    7_665 ?
  S   Li3  Cl    91.257(10)     1_445    1_545 ?
  S   Li3  Cl    91.256(8)      1_445    1_555 ?
  S   Li3  Cl    88.744(9)      1_445    7_555 ?
  S   Li3  Cl    88.743(9)      1_445    7_565 ?
  S   Li3  Cl    180.000(15)    1_445    7_665 ?
  S   Li3  Al    80.266(11)     1_445    1_444 ?
  S   Li3  Al    133.838(13)    1_445    1_544 ?
  S   Li3  Al    133.836(12)    1_445    1_554 ?
  S   Li3  Al    46.164(5)      1_445    7_556 ?
  S   Li3  Al    46.162(5)      1_445    7_566 ?
  S   Li3  Al    99.734(11)     1_445    7_666 ?
  S   Li3  Li1   76.766(10)     1_445    1_444 ?
  S   Li3  Li1   133.269(13)    1_445    1_544 ?
  S   Li3  Li1   133.268(11)    1_445    1_554 ?
  S   Li3  Li1   46.732(5)      1_445    7_556 ?
  S   Li3  Li1   46.731(5)      1_445    7_566 ?
  S   Li3  Li1   103.234(12)    1_445    7_666 ?
  S   Li3  Li2   53.760(7)      1_445    1_444 ?
  S   Li3  Li2   125.220(12)    1_445    1_544 ?
  S   Li3  Li2   125.219(10)    1_445    1_554 ?
  S   Li3  Li2   54.781(6)      1_445    7_556 ?
  S   Li3  Li2   54.780(6)      1_445    7_566 ?
  S   Li3  Li2   126.240(15)    1_445    7_666 ?
  S   Li3   S    91.257(10)     1_545    1_555 ?
  S   Li3   S    88.743(9)      1_545    7_555 ?
  S   Li3   S    180.000(12)    1_545    7_565 ?
  S   Li3   S    88.743(9)      1_545    7_665 ?
  S   Li3  Cl    91.257(10)     1_545    1_445 ?
  S   Li3  Cl    91.257(10)     1_545    1_555 ?
  S   Li3  Cl    88.743(9)      1_545    7_555 ?
  S   Li3  Cl    180.000(12)    1_545    7_565 ?
  S   Li3  Cl    88.743(9)      1_545    7_665 ?
  S   Li3  Al    133.838(13)    1_545    1_444 ?
  S   Li3  Al    80.267(10)     1_545    1_544 ?
  S   Li3  Al    133.838(13)    1_545    1_554 ?
  S   Li3  Al    46.162(5)      1_545    7_556 ?
  S   Li3  Al    99.733(8)      1_545    7_566 ?
  S   Li3  Al    46.162(5)      1_545    7_666 ?
  S   Li3  Li1   133.270(13)    1_545    1_444 ?
  S   Li3  Li1   76.767(9)      1_545    1_544 ?
  S   Li3  Li1   133.270(13)    1_545    1_554 ?
  S   Li3  Li1   46.730(5)      1_545    7_556 ?
  S   Li3  Li1   103.233(9)     1_545    7_566 ?
  S   Li3  Li1   46.730(5)      1_545    7_666 ?
  S   Li3  Li2   125.220(12)    1_545    1_444 ?
  S   Li3  Li2   53.761(6)      1_545    1_544 ?
  S   Li3  Li2   125.220(12)    1_545    1_554 ?
  S   Li3  Li2   54.780(6)      1_545    7_556 ?
  S   Li3  Li2   126.239(10)    1_545    7_566 ?
  S   Li3  Li2   54.780(6)      1_545    7_666 ?
  S   Li3   S    180.000(15)    1_555    7_555 ?
  S   Li3   S    88.743(9)      1_555    7_565 ?
  S   Li3   S    88.744(9)      1_555    7_665 ?
  S   Li3  Cl    91.256(8)      1_555    1_445 ?
  S   Li3  Cl    91.257(10)     1_555    1_545 ?
  S   Li3  Cl    180.000(15)    1_555    7_555 ?
  S   Li3  Cl    88.743(9)      1_555    7_565 ?
  S   Li3  Cl    88.744(9)      1_555    7_665 ?
  S   Li3  Al    133.836(12)    1_555    1_444 ?
  S   Li3  Al    133.838(13)    1_555    1_544 ?
  S   Li3  Al    80.266(11)     1_555    1_554 ?
  S   Li3  Al    99.734(11)     1_555    7_556 ?
  S   Li3  Al    46.162(5)      1_555    7_566 ?
  S   Li3  Al    46.164(5)      1_555    7_666 ?
  S   Li3  Li1   133.268(11)    1_555    1_444 ?
  S   Li3  Li1   133.269(13)    1_555    1_544 ?
  S   Li3  Li1   76.766(10)     1_555    1_554 ?
  S   Li3  Li1   103.234(12)    1_555    7_556 ?
  S   Li3  Li1   46.731(5)      1_555    7_566 ?
  S   Li3  Li1   46.732(5)      1_555    7_666 ?
  S   Li3  Li2   125.219(10)    1_555    1_444 ?
  S   Li3  Li2   125.220(12)    1_555    1_544 ?
  S   Li3  Li2   53.760(7)      1_555    1_554 ?
  S   Li3  Li2   126.240(15)    1_555    7_556 ?
  S   Li3  Li2   54.780(6)      1_555    7_566 ?
  S   Li3  Li2   54.781(6)      1_555    7_666 ?
  S   Li3   S    91.257(10)     7_555    7_565 ?
  S   Li3   S    91.256(8)      7_555    7_665 ?
  S   Li3  Cl    88.744(9)      7_555    1_445 ?
  S   Li3  Cl    88.743(9)      7_555    1_545 ?
  S   Li3  Cl    180.000(15)    7_555    1_555 ?
  S   Li3  Cl    91.257(10)     7_555    7_565 ?
  S   Li3  Cl    91.256(8)      7_555    7_665 ?
  S   Li3  Al    46.164(5)      7_555    1_444 ?
  S   Li3  Al    46.162(5)      7_555    1_544 ?
  S   Li3  Al    99.734(11)     7_555    1_554 ?
  S   Li3  Al    80.266(11)     7_555    7_556 ?
  S   Li3  Al    133.838(13)    7_555    7_566 ?
  S   Li3  Al    133.836(12)    7_555    7_666 ?
  S   Li3  Li1   46.732(5)      7_555    1_444 ?
  S   Li3  Li1   46.731(5)      7_555    1_544 ?
  S   Li3  Li1   103.234(12)    7_555    1_554 ?
  S   Li3  Li1   76.766(10)     7_555    7_556 ?
  S   Li3  Li1   133.269(13)    7_555    7_566 ?
  S   Li3  Li1   133.268(11)    7_555    7_666 ?
  S   Li3  Li2   54.781(6)      7_555    1_444 ?
  S   Li3  Li2   54.780(6)      7_555    1_544 ?
  S   Li3  Li2   126.240(15)    7_555    1_554 ?
  S   Li3  Li2   53.760(7)      7_555    7_556 ?
  S   Li3  Li2   125.220(12)    7_555    7_566 ?
  S   Li3  Li2   125.219(10)    7_555    7_666 ?
  S   Li3   S    91.257(10)     7_565    7_665 ?
  S   Li3  Cl    88.743(9)      7_565    1_445 ?
  S   Li3  Cl    180.000(12)    7_565    1_545 ?
  S   Li3  Cl    88.743(9)      7_565    1_555 ?
  S   Li3  Cl    91.257(10)     7_565    7_555 ?
  S   Li3  Cl    91.257(10)     7_565    7_665 ?
  S   Li3  Al    46.162(5)      7_565    1_444 ?
  S   Li3  Al    99.733(8)      7_565    1_544 ?
  S   Li3  Al    46.162(5)      7_565    1_554 ?
  S   Li3  Al    133.838(13)    7_565    7_556 ?
  S   Li3  Al    80.267(10)     7_565    7_566 ?
  S   Li3  Al    133.838(13)    7_565    7_666 ?
  S   Li3  Li1   46.730(5)      7_565    1_444 ?
  S   Li3  Li1   103.233(9)     7_565    1_544 ?
  S   Li3  Li1   46.730(5)      7_565    1_554 ?
  S   Li3  Li1   133.270(13)    7_565    7_556 ?
  S   Li3  Li1   76.767(9)      7_565    7_566 ?
  S   Li3  Li1   133.270(13)    7_565    7_666 ?
  S   Li3  Li2   54.780(6)      7_565    1_444 ?
  S   Li3  Li2   126.239(10)    7_565    1_544 ?
  S   Li3  Li2   54.780(6)      7_565    1_554 ?
  S   Li3  Li2   125.220(12)    7_565    7_556 ?
  S   Li3  Li2   53.761(6)      7_565    7_566 ?
  S   Li3  Li2   125.220(12)    7_565    7_666 ?
  S   Li3  Cl    180.000(15)    7_665    1_445 ?
  S   Li3  Cl    88.743(9)      7_665    1_545 ?
  S   Li3  Cl    88.744(9)      7_665    1_555 ?
  S   Li3  Cl    91.256(8)      7_665    7_555 ?
  S   Li3  Cl    91.257(10)     7_665    7_565 ?
  S   Li3  Al    99.734(11)     7_665    1_444 ?
  S   Li3  Al    46.162(5)      7_665    1_544 ?
  S   Li3  Al    46.164(5)      7_665    1_554 ?
  S   Li3  Al    133.836(12)    7_665    7_556 ?
  S   Li3  Al    133.838(13)    7_665    7_566 ?
  S   Li3  Al    80.266(11)     7_665    7_666 ?
  S   Li3  Li1   103.234(12)    7_665    1_444 ?
  S   Li3  Li1   46.731(5)      7_665    1_544 ?
  S   Li3  Li1   46.732(5)      7_665    1_554 ?
  S   Li3  Li1   133.268(11)    7_665    7_556 ?
  S   Li3  Li1   133.269(13)    7_665    7_566 ?
  S   Li3  Li1   76.766(10)     7_665    7_666 ?
  S   Li3  Li2   126.240(15)    7_665    1_444 ?
  S   Li3  Li2   54.780(6)      7_665    1_544 ?
  S   Li3  Li2   54.781(6)      7_665    1_554 ?
  S   Li3  Li2   125.219(10)    7_665    7_556 ?
  S   Li3  Li2   125.220(12)    7_665    7_566 ?
  S   Li3  Li2   53.760(7)      7_665    7_666 ?
 Cl   Li3  Cl    91.257(10)     1_445    1_545 ?
 Cl   Li3  Cl    91.256(8)      1_445    1_555 ?
 Cl   Li3  Cl    88.744(9)      1_445    7_555 ?
 Cl   Li3  Cl    88.743(9)      1_445    7_565 ?
 Cl   Li3  Cl    180.000(15)    1_445    7_665 ?
 Cl   Li3  Al    80.266(11)     1_445    1_444 ?
 Cl   Li3  Al    133.838(13)    1_445    1_544 ?
 Cl   Li3  Al    133.836(12)    1_445    1_554 ?
 Cl   Li3  Al    46.164(5)      1_445    7_556 ?
 Cl   Li3  Al    46.162(5)      1_445    7_566 ?
 Cl   Li3  Al    99.734(11)     1_445    7_666 ?
 Cl   Li3  Li1   76.766(10)     1_445    1_444 ?
 Cl   Li3  Li1   133.269(13)    1_445    1_544 ?
 Cl   Li3  Li1   133.268(11)    1_445    1_554 ?
 Cl   Li3  Li1   46.732(5)      1_445    7_556 ?
 Cl   Li3  Li1   46.731(5)      1_445    7_566 ?
 Cl   Li3  Li1   103.234(12)    1_445    7_666 ?
 Cl   Li3  Li2   53.760(7)      1_445    1_444 ?
 Cl   Li3  Li2   125.220(12)    1_445    1_544 ?
 Cl   Li3  Li2   125.219(10)    1_445    1_554 ?
 Cl   Li3  Li2   54.781(6)      1_445    7_556 ?
 Cl   Li3  Li2   54.780(6)      1_445    7_566 ?
 Cl   Li3  Li2   126.240(15)    1_445    7_666 ?
 Cl   Li3  Cl    91.257(10)     1_545    1_555 ?
 Cl   Li3  Cl    88.743(9)      1_545    7_555 ?
 Cl   Li3  Cl    180.000(12)    1_545    7_565 ?
 Cl   Li3  Cl    88.743(9)      1_545    7_665 ?
 Cl   Li3  Al    133.838(13)    1_545    1_444 ?
 Cl   Li3  Al    80.267(10)     1_545    1_544 ?
 Cl   Li3  Al    133.838(13)    1_545    1_554 ?
 Cl   Li3  Al    46.162(5)      1_545    7_556 ?
 Cl   Li3  Al    99.733(8)      1_545    7_566 ?
 Cl   Li3  Al    46.162(5)      1_545    7_666 ?
 Cl   Li3  Li1   133.270(13)    1_545    1_444 ?
 Cl   Li3  Li1   76.767(9)      1_545    1_544 ?
 Cl   Li3  Li1   133.270(13)    1_545    1_554 ?
 Cl   Li3  Li1   46.730(5)      1_545    7_556 ?
 Cl   Li3  Li1   103.233(9)     1_545    7_566 ?
 Cl   Li3  Li1   46.730(5)      1_545    7_666 ?
 Cl   Li3  Li2   125.220(12)    1_545    1_444 ?
 Cl   Li3  Li2   53.761(6)      1_545    1_544 ?
 Cl   Li3  Li2   125.220(12)    1_545    1_554 ?
 Cl   Li3  Li2   54.780(6)      1_545    7_556 ?
 Cl   Li3  Li2   126.239(10)    1_545    7_566 ?
 Cl   Li3  Li2   54.780(6)      1_545    7_666 ?
 Cl   Li3  Cl    180.000(15)    1_555    7_555 ?
 Cl   Li3  Cl    88.743(9)      1_555    7_565 ?
 Cl   Li3  Cl    88.744(9)      1_555    7_665 ?
 Cl   Li3  Al    133.836(12)    1_555    1_444 ?
 Cl   Li3  Al    133.838(13)    1_555    1_544 ?
 Cl   Li3  Al    80.266(11)     1_555    1_554 ?
 Cl   Li3  Al    99.734(11)     1_555    7_556 ?
 Cl   Li3  Al    46.162(5)      1_555    7_566 ?
 Cl   Li3  Al    46.164(5)      1_555    7_666 ?
 Cl   Li3  Li1   133.268(11)    1_555    1_444 ?
 Cl   Li3  Li1   133.269(13)    1_555    1_544 ?
 Cl   Li3  Li1   76.766(10)     1_555    1_554 ?
 Cl   Li3  Li1   103.234(12)    1_555    7_556 ?
 Cl   Li3  Li1   46.731(5)      1_555    7_566 ?
 Cl   Li3  Li1   46.732(5)      1_555    7_666 ?
 Cl   Li3  Li2   125.219(10)    1_555    1_444 ?
 Cl   Li3  Li2   125.220(12)    1_555    1_544 ?
 Cl   Li3  Li2   53.760(7)      1_555    1_554 ?
 Cl   Li3  Li2   126.240(15)    1_555    7_556 ?
 Cl   Li3  Li2   54.780(6)      1_555    7_566 ?
 Cl   Li3  Li2   54.781(6)      1_555    7_666 ?
 Cl   Li3  Cl    91.257(10)     7_555    7_565 ?
 Cl   Li3  Cl    91.256(8)      7_555    7_665 ?
 Cl   Li3  Al    46.164(5)      7_555    1_444 ?
 Cl   Li3  Al    46.162(5)      7_555    1_544 ?
 Cl   Li3  Al    99.734(11)     7_555    1_554 ?
 Cl   Li3  Al    80.266(11)     7_555    7_556 ?
 Cl   Li3  Al    133.838(13)    7_555    7_566 ?
 Cl   Li3  Al    133.836(12)    7_555    7_666 ?
 Cl   Li3  Li1   46.732(5)      7_555    1_444 ?
 Cl   Li3  Li1   46.731(5)      7_555    1_544 ?
 Cl   Li3  Li1   103.234(12)    7_555    1_554 ?
 Cl   Li3  Li1   76.766(10)     7_555    7_556 ?
 Cl   Li3  Li1   133.269(13)    7_555    7_566 ?
 Cl   Li3  Li1   133.268(11)    7_555    7_666 ?
 Cl   Li3  Li2   54.781(6)      7_555    1_444 ?
 Cl   Li3  Li2   54.780(6)      7_555    1_544 ?
 Cl   Li3  Li2   126.240(15)    7_555    1_554 ?
 Cl   Li3  Li2   53.760(7)      7_555    7_556 ?
 Cl   Li3  Li2   125.220(12)    7_555    7_566 ?
 Cl   Li3  Li2   125.219(10)    7_555    7_666 ?
 Cl   Li3  Cl    91.257(10)     7_565    7_665 ?
 Cl   Li3  Al    46.162(5)      7_565    1_444 ?
 Cl   Li3  Al    99.733(8)      7_565    1_544 ?
 Cl   Li3  Al    46.162(5)      7_565    1_554 ?
 Cl   Li3  Al    133.838(13)    7_565    7_556 ?
 Cl   Li3  Al    80.267(10)     7_565    7_566 ?
 Cl   Li3  Al    133.838(13)    7_565    7_666 ?
 Cl   Li3  Li1   46.730(5)      7_565    1_444 ?
 Cl   Li3  Li1   103.233(9)     7_565    1_544 ?
 Cl   Li3  Li1   46.730(5)      7_565    1_554 ?
 Cl   Li3  Li1   133.270(13)    7_565    7_556 ?
 Cl   Li3  Li1   76.767(9)      7_565    7_566 ?
 Cl   Li3  Li1   133.270(13)    7_565    7_666 ?
 Cl   Li3  Li2   54.780(6)      7_565    1_444 ?
 Cl   Li3  Li2   126.239(10)    7_565    1_544 ?
 Cl   Li3  Li2   54.780(6)      7_565    1_554 ?
 Cl   Li3  Li2   125.220(12)    7_565    7_556 ?
 Cl   Li3  Li2   53.761(6)      7_565    7_566 ?
 Cl   Li3  Li2   125.220(12)    7_565    7_666 ?
 Cl   Li3  Al    99.734(11)     7_665    1_444 ?
 Cl   Li3  Al    46.162(5)      7_665    1_544 ?
 Cl   Li3  Al    46.164(5)      7_665    1_554 ?
 Cl   Li3  Al    133.836(12)    7_665    7_556 ?
 Cl   Li3  Al    133.838(13)    7_665    7_566 ?
 Cl   Li3  Al    80.266(11)     7_665    7_666 ?
 Cl   Li3  Li1   103.234(12)    7_665    1_444 ?
 Cl   Li3  Li1   46.731(5)      7_665    1_544 ?
 Cl   Li3  Li1   46.732(5)      7_665    1_554 ?
 Cl   Li3  Li1   133.268(11)    7_665    7_556 ?
 Cl   Li3  Li1   133.269(13)    7_665    7_566 ?
 Cl   Li3  Li1   76.766(10)     7_665    7_666 ?
 Cl   Li3  Li2   126.240(15)    7_665    1_444 ?
 Cl   Li3  Li2   54.780(6)      7_665    1_544 ?
 Cl   Li3  Li2   54.781(6)      7_665    1_554 ?
 Cl   Li3  Li2   125.219(10)    7_665    7_556 ?
 Cl   Li3  Li2   125.220(12)    7_665    7_566 ?
 Cl   Li3  Li2   53.760(7)      7_665    7_666 ?
 Al   Li3  Al    74.132(8)      1_444    1_544 ?
 Al   Li3  Al    74.131(7)      1_444    1_554 ?
 Al   Li3  Al    105.869(13)    1_444    7_556 ?
 Al   Li3  Al    105.868(13)    1_444    7_566 ?
 Al   Li3  Al    180.000(15)    1_444    7_666 ?
 Al   Li3  Li1   76.870(8)      1_444    1_544 ?
 Al   Li3  Li1   76.870(7)      1_444    1_554 ?
 Al   Li3  Li1   103.130(12)    1_444    7_556 ?
 Al   Li3  Li1   103.130(12)    1_444    7_566 ?
 Al   Li3  Li1   176.501(15)    1_444    7_666 ?
 Al   Li3  Li2   95.156(10)     1_444    1_544 ?
 Al   Li3  Li2   95.155(8)      1_444    1_554 ?
 Al   Li3  Li2   84.845(9)      1_444    7_556 ?
 Al   Li3  Li2   84.844(9)      1_444    7_566 ?
 Al   Li3  Li2   153.495(14)    1_444    7_666 ?
 Al   Li3  Al    74.132(8)      1_544    1_554 ?
 Al   Li3  Al    105.868(13)    1_544    7_556 ?
 Al   Li3  Al    180.000(14)    1_544    7_566 ?
 Al   Li3  Al    105.868(13)    1_544    7_666 ?
 Al   Li3  Li1   76.870(8)      1_544    1_444 ?
 Al   Li3  Li1   76.870(8)      1_544    1_554 ?
 Al   Li3  Li1   103.130(12)    1_544    7_556 ?
 Al   Li3  Li1   176.501(13)    1_544    7_566 ?
 Al   Li3  Li1   103.130(12)    1_544    7_666 ?
 Al   Li3  Li2   95.156(10)     1_544    1_444 ?
 Al   Li3  Li2   95.156(10)     1_544    1_554 ?
 Al   Li3  Li2   84.844(9)      1_544    7_556 ?
 Al   Li3  Li2   153.494(11)    1_544    7_566 ?
 Al   Li3  Li2   84.844(9)      1_544    7_666 ?
 Al   Li3  Al    180.000(15)    1_554    7_556 ?
 Al   Li3  Al    105.868(13)    1_554    7_566 ?
 Al   Li3  Al    105.869(13)    1_554    7_666 ?
 Al   Li3  Li1   76.870(7)      1_554    1_444 ?
 Al   Li3  Li1   76.870(8)      1_554    1_544 ?
 Al   Li3  Li1   176.501(15)    1_554    7_556 ?
 Al   Li3  Li1   103.130(12)    1_554    7_566 ?
 Al   Li3  Li1   103.130(12)    1_554    7_666 ?
 Al   Li3  Li2   95.155(8)      1_554    1_444 ?
 Al   Li3  Li2   95.156(10)     1_554    1_544 ?
 Al   Li3  Li2   153.495(14)    1_554    7_556 ?
 Al   Li3  Li2   84.844(9)      1_554    7_566 ?
 Al   Li3  Li2   84.845(9)      1_554    7_666 ?
 Al   Li3  Al    74.132(8)      7_556    7_566 ?
 Al   Li3  Al    74.131(7)      7_556    7_666 ?
 Al   Li3  Li1   103.130(12)    7_556    1_444 ?
 Al   Li3  Li1   103.130(12)    7_556    1_544 ?
 Al   Li3  Li1   176.501(15)    7_556    1_554 ?
 Al   Li3  Li1   76.870(8)      7_556    7_566 ?
 Al   Li3  Li1   76.870(7)      7_556    7_666 ?
 Al   Li3  Li2   84.845(9)      7_556    1_444 ?
 Al   Li3  Li2   84.844(9)      7_556    1_544 ?
 Al   Li3  Li2   153.495(14)    7_556    1_554 ?
 Al   Li3  Li2   95.156(10)     7_556    7_566 ?
 Al   Li3  Li2   95.155(8)      7_556    7_666 ?
 Al   Li3  Al    74.132(8)      7_566    7_666 ?
 Al   Li3  Li1   103.130(12)    7_566    1_444 ?
 Al   Li3  Li1   176.501(13)    7_566    1_544 ?
 Al   Li3  Li1   103.130(12)    7_566    1_554 ?
 Al   Li3  Li1   76.870(8)      7_566    7_556 ?
 Al   Li3  Li1   76.870(8)      7_566    7_666 ?
 Al   Li3  Li2   84.844(9)      7_566    1_444 ?
 Al   Li3  Li2   153.494(11)    7_566    1_544 ?
 Al   Li3  Li2   84.844(9)      7_566    1_554 ?
 Al   Li3  Li2   95.156(10)     7_566    7_556 ?
 Al   Li3  Li2   95.156(10)     7_566    7_666 ?
 Al   Li3  Li1   176.501(15)    7_666    1_444 ?
 Al   Li3  Li1   103.130(12)    7_666    1_544 ?
 Al   Li3  Li1   103.130(12)    7_666    1_554 ?
 Al   Li3  Li1   76.870(7)      7_666    7_556 ?
 Al   Li3  Li1   76.870(8)      7_666    7_566 ?
 Al   Li3  Li2   153.495(14)    7_666    1_444 ?
 Al   Li3  Li2   84.844(9)      7_666    1_544 ?
 Al   Li3  Li2   84.845(9)      7_666    1_554 ?
 Al   Li3  Li2   95.155(8)      7_666    7_556 ?
 Al   Li3  Li2   95.156(10)     7_666    7_566 ?
 Li1  Li3  Li1   79.519(8)      1_444    1_544 ?
 Li1  Li3  Li1   79.519(7)      1_444    1_554 ?
 Li1  Li3  Li1   100.481(11)    1_444    7_556 ?
 Li1  Li3  Li1   100.481(11)    1_444    7_566 ?
 Li1  Li3  Li1   180.000(15)    1_444    7_666 ?
 Li1  Li3  Li2   97.150(10)     1_444    1_544 ?
 Li1  Li3  Li2   97.150(8)      1_444    1_554 ?
 Li1  Li3  Li2   82.850(8)      1_444    7_556 ?
 Li1  Li3  Li2   82.850(8)      1_444    7_566 ?
 Li1  Li3  Li2   156.994(15)    1_444    7_666 ?
 Li1  Li3  Li1   79.519(8)      1_544    1_554 ?
 Li1  Li3  Li1   100.481(11)    1_544    7_556 ?
 Li1  Li3  Li1   180.000(13)    1_544    7_566 ?
 Li1  Li3  Li1   100.481(11)    1_544    7_666 ?
 Li1  Li3  Li2   97.150(10)     1_544    1_444 ?
 Li1  Li3  Li2   97.150(10)     1_544    1_554 ?
 Li1  Li3  Li2   82.850(8)      1_544    7_556 ?
 Li1  Li3  Li2   156.994(11)    1_544    7_566 ?
 Li1  Li3  Li2   82.850(8)      1_544    7_666 ?
 Li1  Li3  Li1   180.000(15)    1_554    7_556 ?
 Li1  Li3  Li1   100.481(11)    1_554    7_566 ?
 Li1  Li3  Li1   100.481(11)    1_554    7_666 ?
 Li1  Li3  Li2   97.150(8)      1_554    1_444 ?
 Li1  Li3  Li2   97.150(10)     1_554    1_544 ?
 Li1  Li3  Li2   156.994(15)    1_554    7_556 ?
 Li1  Li3  Li2   82.850(8)      1_554    7_566 ?
 Li1  Li3  Li2   82.850(8)      1_554    7_666 ?
 Li1  Li3  Li1   79.519(8)      7_556    7_566 ?
 Li1  Li3  Li1   79.519(7)      7_556    7_666 ?
 Li1  Li3  Li2   82.850(8)      7_556    1_444 ?
 Li1  Li3  Li2   82.850(8)      7_556    1_544 ?
 Li1  Li3  Li2   156.994(15)    7_556    1_554 ?
 Li1  Li3  Li2   97.150(10)     7_556    7_566 ?
 Li1  Li3  Li2   97.150(8)      7_556    7_666 ?
 Li1  Li3  Li1   79.519(8)      7_566    7_666 ?
 Li1  Li3  Li2   82.850(8)      7_566    1_444 ?
 Li1  Li3  Li2   156.994(11)    7_566    1_544 ?
 Li1  Li3  Li2   82.850(8)      7_566    1_554 ?
 Li1  Li3  Li2   97.150(10)     7_566    7_556 ?
 Li1  Li3  Li2   97.150(10)     7_566    7_666 ?
 Li1  Li3  Li2   156.994(15)    7_666    1_444 ?
 Li1  Li3  Li2   82.850(8)      7_666    1_544 ?
 Li1  Li3  Li2   82.850(8)      7_666    1_554 ?
 Li1  Li3  Li2   97.150(8)      7_666    7_556 ?
 Li1  Li3  Li2   97.150(10)     7_666    7_566 ?
 Li2  Li3  Li2   109.553(13)    1_444    1_544 ?
 Li2  Li3  Li2   109.552(10)    1_444    1_554 ?
 Li2  Li3  Li2   70.448(7)      1_444    7_556 ?
 Li2  Li3  Li2   70.447(7)      1_444    7_566 ?
 Li2  Li3  Li2   180.000(17)    1_444    7_666 ?
 Li2  Li3  Li2   109.553(13)    1_544    1_554 ?
 Li2  Li3  Li2   70.447(7)      1_544    7_556 ?
 Li2  Li3  Li2   180.000(12)    1_544    7_566 ?
 Li2  Li3  Li2   70.447(7)      1_544    7_666 ?
 Li2  Li3  Li2   180.000(17)    1_554    7_556 ?
 Li2  Li3  Li2   70.447(7)      1_554    7_566 ?
 Li2  Li3  Li2   70.448(7)      1_554    7_666 ?
 Li2  Li3  Li2   109.553(13)    7_556    7_566 ?
 Li2  Li3  Li2   109.552(10)    7_556    7_666 ?
 Li2  Li3  Li2   109.553(13)    7_566    7_666 ?
 
#---- raw/calc data loop -----   

loop_
_pd_proc_point_id
_pd_proc_d_spacing 
_pd_proc_intensity_total
_pd_calc_intensity_total
_pd_proc_intensity_bkg_calc
 
  2011     0.4075    2.34(2)             2.3390            2.3327                                                                   
  2012     0.4077    2.35(2)             2.3385            2.3326                                                                   
  2013     0.4079    2.35(2)             2.3378            2.3325                                                                   
  2014     0.4081    2.35(2)             2.3371            2.3324                                                                   
  2015     0.4083    2.35(2)             2.3365            2.3323                                                                   
  2016     0.4085    2.35(2)             2.3360            2.3321                                                                   
  2017     0.4087    2.36(2)             2.3356            2.3320                                                                   
  2018     0.4089    2.34(2)             2.3354            2.3319                                                                   
  2019     0.4091    2.34(2)             2.3354            2.3318                                                                   
  2020     0.4093    2.37(2)             2.3354            2.3317                                                                   
  2021     0.4095    2.37(2)             2.3355            2.3315                                                                   
  2022     0.4097    2.35(2)             2.3357            2.3314                                                                   
  2023     0.4099    2.34(2)             2.3358            2.3313                                                                   
  2024     0.4101    2.34(2)             2.3358            2.3312                                                                   
  2025     0.4103    2.36(2)             2.3357            2.3310                                                                   
  2026     0.4105    2.37(2)             2.3355            2.3309                                                                   
  2027     0.4107    2.35(2)             2.3352            2.3308                                                                   
  2028     0.4110    2.35(2)             2.3348            2.3307                                                                   
  2029     0.4112    2.37(2)             2.3345            2.3306                                                                   
  2030     0.4114    2.36(2)             2.3341            2.3304                                                                   
  2031     0.4116    2.34(2)             2.3338            2.3303                                                                   
  2032     0.4118    2.34(2)             2.3336            2.3302                                                                   
  2033     0.4120    2.34(2)             2.3335            2.3301                                                                   
  2034     0.4122    2.36(2)             2.3335            2.3299                                                                   
  2035     0.4124    2.37(2)             2.3339            2.3298                                                                   
  2036     0.4126    2.38(2)             2.3345            2.3297                                                                   
  2037     0.4128    2.37(2)             2.3356            2.3296                                                                   
  2038     0.4130    2.38(2)             2.3368            2.3294                                                                   
  2039     0.4132    2.37(2)             2.3381            2.3293                                                                   
  2040     0.4134    2.37(2)             2.3392            2.3292                                                                   
  2041     0.4136    2.36(2)             2.3399            2.3291                                                                   
  2042     0.4138    2.36(2)             2.3401            2.3290                                                                   
  2043     0.4140    2.35(2)             2.3398            2.3288                                                                   
  2044     0.4143    2.36(2)             2.3392            2.3287                                                                   
  2045     0.4145    2.35(2)             2.3385            2.3286                                                                   
  2046     0.4147    2.35(2)             2.3378            2.3285                                                                   
  2047     0.4149    2.37(2)             2.3372            2.3283                                                                   
  2048     0.4151    2.35(2)             2.3365            2.3282                                                                   
  2049     0.4153    2.32(2)             2.3358            2.3281                                                                   
  2050     0.4155    2.32(2)             2.3351            2.3280                                                                   
  2051     0.4157    2.34(2)             2.3344            2.3278                                                                   
  2052     0.4159    2.36(2)             2.3338            2.3277                                                                   
  2053     0.4161    2.36(2)             2.3332            2.3276                                                                   
  2054     0.4163    2.34(2)             2.3326            2.3275                                                                   
  2055     0.4165    2.33(2)             2.3323            2.3273                                                                   
  2056     0.4167    2.36(2)             2.3321            2.3272                                                                   
  2057     0.4170    2.36(2)             2.3322            2.3271                                                                   
  2058     0.4172    2.33(2)             2.3324            2.3270                                                                   
  2059     0.4174    2.35(2)             2.3328            2.3269                                                                   
  2060     0.4176    2.37(2)             2.3333            2.3267                                                                   
  2061     0.4178    2.36(2)             2.3337            2.3266                                                                   
  2062     0.4180    2.34(2)             2.3342            2.3265                                                                   
  2063     0.4182    2.35(2)             2.3346            2.3264                                                                   
  2064     0.4184    2.36(2)             2.3348            2.3262                                                                   
  2065     0.4186    2.36(2)             2.3349            2.3261                                                                   
  2066     0.4188    2.35(2)             2.3347            2.3260                                                                   
  2067     0.4190    2.34(2)             2.3343            2.3259                                                                   
  2068     0.4193    2.34(2)             2.3337            2.3257                                                                   
  2069     0.4195    2.36(2)             2.3329            2.3256                                                                   
  2070     0.4197    2.35(2)             2.3322            2.3255                                                                   
  2071     0.4199    2.36(2)             2.3314            2.3254                                                                   
  2072     0.4201    2.37(2)             2.3308            2.3252                                                                   
  2073     0.4203    2.35(2)             2.3302            2.3251                                                                   
  2074     0.4205    2.35(2)             2.3298            2.3250                                                                   
  2075     0.4207    2.36(2)             2.3296            2.3249                                                                   
  2076     0.4209    2.36(2)             2.3295            2.3247                                                                   
  2077     0.4211    2.36(2)             2.3295            2.3246                                                                   
  2078     0.4214    2.35(2)             2.3296            2.3245                                                                   
  2079     0.4216    2.35(2)             2.3296            2.3244                                                                   
  2080     0.4218    2.36(2)             2.3294            2.3242                                                                   
  2081     0.4220    2.36(2)             2.3292            2.3241                                                                   
  2082     0.4222    2.36(2)             2.3288            2.3240                                                                   
  2083     0.4224    2.35(2)             2.3284            2.3239                                                                   
  2084     0.4226    2.35(2)             2.3281            2.3237                                                                   
  2085     0.4228    2.36(2)             2.3278            2.3236                                                                   
  2086     0.4230    2.35(2)             2.3276            2.3235                                                                   
  2087     0.4233    2.32(2)             2.3275            2.3233                                                                   
  2088     0.4235    2.32(2)             2.3276            2.3232                                                                   
  2089     0.4237    2.36(2)             2.3278            2.3231                                                                   
  2090     0.4239    2.37(2)             2.3282            2.3230                                                                   
  2091     0.4241    2.37(2)             2.3291            2.3228                                                                   
  2092     0.4243    2.37(2)             2.3301            2.3227                                                                   
  2093     0.4245    2.38(2)             2.3312            2.3226                                                                   
  2094     0.4247    2.35(2)             2.3319            2.3225                                                                   
  2095     0.4250    2.34(2)             2.3321            2.3223                                                                   
  2096     0.4252    2.33(2)             2.3318            2.3222                                                                   
  2097     0.4254    2.34(2)             2.3313            2.3221                                                                   
  2098     0.4256    2.37(2)             2.3305            2.3220                                                                   
  2099     0.4258    2.35(2)             2.3297            2.3218                                                                   
  2100     0.4260    2.33(2)             2.3289            2.3217                                                                   
  2101     0.4262    2.34(2)             2.3282            2.3216                                                                   
  2102     0.4264    2.32(2)             2.3277            2.3214                                                                   
  2103     0.4267    2.34(2)             2.3273            2.3213                                                                   
  2104     0.4269    2.33(2)             2.3272            2.3212                                                                   
  2105     0.4271    2.35(2)             2.3273            2.3211                                                                   
  2106     0.4273    2.36(2)             2.3276            2.3209                                                                   
  2107     0.4275    2.36(2)             2.3282            2.3208                                                                   
  2108     0.4277    2.37(2)             2.3289            2.3207                                                                   
  2109     0.4279    2.41(2)             2.3296            2.3206                                                                   
  2110     0.4282    2.37(2)             2.3302            2.3204                                                                   
  2111     0.4284    2.33(2)             2.3306            2.3203                                                                   
  2112     0.4286    2.34(2)             2.3306            2.3202                                                                   
  2113     0.4288    2.37(2)             2.3305            2.3200                                                                   
  2114     0.4290    2.36(2)             2.3300            2.3199                                                                   
  2115     0.4292    2.35(2)             2.3294            2.3198                                                                   
  2116     0.4294    2.35(2)             2.3287            2.3197                                                                   
  2117     0.4297    2.34(2)             2.3280            2.3195                                                                   
  2118     0.4299    2.34(2)             2.3272            2.3194                                                                   
  2119     0.4301    2.36(2)             2.3265            2.3193                                                                   
  2120     0.4303    2.35(2)             2.3257            2.3192                                                                   
  2121     0.4305    2.33(2)             2.3250            2.3190                                                                   
  2122     0.4307    2.33(2)             2.3243            2.3189                                                                   
  2123     0.4309    2.34(2)             2.3238            2.3188                                                                   
  2124     0.4312    2.35(2)             2.3236            2.3186                                                                   
  2125     0.4314    2.34(2)             2.3235            2.3185                                                                   
  2126     0.4316    2.33(2)             2.3235            2.3184                                                                   
  2127     0.4318    2.33(2)             2.3235            2.3183                                                                   
  2128     0.4320    2.33(2)             2.3234            2.3181                                                                   
  2129     0.4322    2.34(2)             2.3231            2.3180                                                                   
  2130     0.4325    2.35(2)             2.3227            2.3179                                                                   
  2131     0.4327    2.35(2)             2.3223            2.3177                                                                   
  2132     0.4329    2.34(2)             2.3220            2.3176                                                                   
  2133     0.4331    2.34(2)             2.3217            2.3175                                                                   
  2134     0.4333    2.35(2)             2.3215            2.3174                                                                   
  2135     0.4335    2.36(2)             2.3214            2.3172                                                                   
  2136     0.4338    2.36(2)             2.3212            2.3171                                                                   
  2137     0.4340    2.35(2)             2.3212            2.3170                                                                   
  2138     0.4342    2.35(2)             2.3213            2.3168                                                                   
  2139     0.4344    2.36(2)             2.3217            2.3167                                                                   
  2140     0.4346    2.36(2)             2.3222            2.3166                                                                   
  2141     0.4348    2.32(2)             2.3229            2.3164                                                                   
  2142     0.4351    2.34(2)             2.3235            2.3163                                                                   
  2143     0.4353    2.34(2)             2.3242            2.3162                                                                   
  2144     0.4355    2.36(2)             2.3248            2.3161                                                                   
  2145     0.4357    2.36(2)             2.3255            2.3159                                                                   
  2146     0.4359    2.35(2)             2.3264            2.3158                                                                   
  2147     0.4361    2.35(2)             2.3274            2.3157                                                                   
  2148     0.4364    2.35(2)             2.3284            2.3155                                                                   
  2149     0.4366    2.36(2)             2.3294            2.3154                                                                   
  2150     0.4368    2.33(2)             2.3299            2.3153                                                                   
  2151     0.4370    2.36(2)             2.3299            2.3151                                                                   
  2152     0.4372    2.33(2)             2.3292            2.3150                                                                   
  2153     0.4375    2.33(2)             2.3280            2.3149                                                                   
  2154     0.4377    2.36(2)             2.3264            2.3148                                                                   
  2155     0.4379    2.32(2)             2.3248            2.3146                                                                   
  2156     0.4381    2.34(2)             2.3233            2.3145                                                                   
  2157     0.4383    2.36(2)             2.3219            2.3144                                                                   
  2158     0.4386    2.37(2)             2.3207            2.3142                                                                   
  2159     0.4388    2.35(2)             2.3197            2.3141                                                                   
  2160     0.4390    2.34(2)             2.3190            2.3140                                                                   
  2161     0.4392    2.33(2)             2.3184            2.3138                                                                   
  2162     0.4394    2.35(2)             2.3180            2.3137                                                                   
  2163     0.4396    2.34(2)             2.3178            2.3136                                                                   
  2164     0.4399    2.34(2)             2.3178            2.3135                                                                   
  2165     0.4401    2.35(2)             2.3181            2.3133                                                                   
  2166     0.4403    2.35(2)             2.3184            2.3132                                                                   
  2167     0.4405    2.34(2)             2.3188            2.3131                                                                   
  2168     0.4408    2.35(2)             2.3193            2.3129                                                                   
  2169     0.4410    2.32(2)             2.3198            2.3128                                                                   
  2170     0.4412    2.31(2)             2.3204            2.3127                                                                   
  2171     0.4414    2.33(2)             2.3214            2.3125                                                                   
  2172     0.4416    2.35(2)             2.3226            2.3124                                                                   
  2173     0.4419    2.35(2)             2.3238            2.3123                                                                   
  2174     0.4421    2.35(2)             2.3244            2.3121                                                                   
  2175     0.4423    2.34(2)             2.3244            2.3120                                                                   
  2176     0.4425    2.35(2)             2.3238            2.3119                                                                   
  2177     0.4427    2.34(2)             2.3228            2.3117                                                                   
  2178     0.4430    2.34(2)             2.3217            2.3116                                                                   
  2179     0.4432    2.34(2)             2.3206            2.3115                                                                   
  2180     0.4434    2.33(2)             2.3198            2.3113                                                                   
  2181     0.4436    2.33(2)             2.3195            2.3112                                                                   
  2182     0.4438    2.34(2)             2.3197            2.3111                                                                   
  2183     0.4441    2.34(2)             2.3207            2.3110                                                                   
  2184     0.4443    2.34(2)             2.3223            2.3108                                                                   
  2185     0.4445    2.34(2)             2.3237            2.3107                                                                   
  2186     0.4447    2.35(2)             2.3245            2.3106                                                                   
  2187     0.4450    2.36(2)             2.3245            2.3104                                                                   
  2188     0.4452    2.34(2)             2.3238            2.3103                                                                   
  2189     0.4454    2.32(2)             2.3229            2.3102                                                                   
  2190     0.4456    2.33(2)             2.3221            2.3100                                                                   
  2191     0.4458    2.34(2)             2.3214            2.3099                                                                   
  2192     0.4461    2.35(2)             2.3209            2.3098                                                                   
  2193     0.4463    2.34(2)             2.3205            2.3096                                                                   
  2194     0.4465    2.35(2)             2.3202            2.3095                                                                   
  2195     0.4467    2.35(2)             2.3198            2.3094                                                                   
  2196     0.4470    2.35(2)             2.3194            2.3092                                                                   
  2197     0.4472    2.33(2)             2.3189            2.3091                                                                   
  2198     0.4474    2.33(2)             2.3184            2.3090                                                                   
  2199     0.4476    2.35(2)             2.3181            2.3088                                                                   
  2200     0.4479    2.36(2)             2.3180            2.3087                                                                   
  2201     0.4481    2.34(2)             2.3180            2.3086                                                                   
  2202     0.4483    2.33(2)             2.3180            2.3084                                                                   
  2203     0.4485    2.33(2)             2.3181            2.3083                                                                   
  2204     0.4488    2.35(2)             2.3182            2.3082                                                                   
  2205     0.4490    2.34(2)             2.3187            2.3080                                                                   
  2206     0.4492    2.33(2)             2.3194            2.3079                                                                   
  2207     0.4494    2.34(2)             2.3206            2.3078                                                                   
  2208     0.4497    2.33(2)             2.3220            2.3076                                                                   
  2209     0.4499    2.33(2)             2.3231            2.3075                                                                   
  2210     0.4501    2.35(2)             2.3237            2.3074                                                                   
  2211     0.4503    2.30(2)             2.3236            2.3072                                                                   
  2212     0.4506    2.31(2)             2.3230            2.3071                                                                   
  2213     0.4508    2.34(2)             2.3222            2.3070                                                                   
  2214     0.4510    2.37(2)             2.3211            2.3068                                                                   
  2215     0.4512    2.35(2)             2.3200            2.3067                                                                   
  2216     0.4515    2.32(2)             2.3190            2.3066                                                                   
  2217     0.4517    2.30(2)             2.3182            2.3064                                                                   
  2218     0.4519    2.33(2)             2.3174            2.3063                                                                   
  2219     0.4521    2.33(2)             2.3167            2.3061                                                                   
  2220     0.4524    2.33(2)             2.3161            2.3060                                                                   
  2221     0.4526    2.34(2)             2.3156            2.3059                                                                   
  2222     0.4528    2.33(2)             2.3152            2.3057                                                                   
  2223     0.4530    2.31(2)             2.3147            2.3056                                                                   
  2224     0.4533    2.32(2)             2.3141            2.3055                                                                   
  2225     0.4535    2.35(2)             2.3133            2.3053                                                                   
  2226     0.4537    2.33(2)             2.3125            2.3052                                                                   
  2227     0.4539    2.31(2)             2.3118            2.3051                                                                   
  2228     0.4542    2.33(2)             2.3112            2.3049                                                                   
  2229     0.4544    2.32(2)             2.3108            2.3048                                                                   
  2230     0.4546    2.33(2)             2.3104            2.3047                                                                   
  2231     0.4549    2.33(2)             2.3100            2.3045                                                                   
  2232     0.4551    2.32(2)             2.3097            2.3044                                                                   
  2233     0.4553    2.33(2)             2.3092            2.3043                                                                   
  2234     0.4555    2.34(2)             2.3087            2.3041                                                                   
  2235     0.4558    2.31(2)             2.3082            2.3040                                                                   
  2236     0.4560    2.31(2)             2.3077            2.3039                                                                   
  2237     0.4562    2.32(2)             2.3073            2.3037                                                                   
  2238     0.4565    2.33(2)             2.3069            2.3036                                                                   
  2239     0.4567    2.33(2)             2.3067            2.3034                                                                   
  2240     0.4569    2.32(2)             2.3066            2.3033                                                                   
  2241     0.4571    2.30(2)             2.3067            2.3032                                                                   
  2242     0.4574    2.29(2)             2.3069            2.3030                                                                   
  2243     0.4576    2.31(2)             2.3073            2.3029                                                                   
  2244     0.4578    2.33(2)             2.3077            2.3028                                                                   
  2245     0.4581    2.32(2)             2.3082            2.3026                                                                   
  2246     0.4583    2.32(2)             2.3089            2.3025                                                                   
  2247     0.4585    2.32(2)             2.3096            2.3024                                                                   
  2248     0.4587    2.33(2)             2.3105            2.3022                                                                   
  2249     0.4590    2.36(2)             2.3111            2.3021                                                                   
  2250     0.4592    2.32(2)             2.3112            2.3019                                                                   
  2251     0.4594    2.31(2)             2.3107            2.3018                                                                   
  2252     0.4597    2.31(2)             2.3100            2.3017                                                                   
  2253     0.4599    2.32(2)             2.3092            2.3015                                                                   
  2254     0.4601    2.29(2)             2.3086            2.3014                                                                   
  2255     0.4603    2.30(2)             2.3081            2.3013                                                                   
  2256     0.4606    2.32(2)             2.3076            2.3011                                                                   
  2257     0.4608    2.31(2)             2.3071            2.3010                                                                   
  2258     0.4610    2.31(2)             2.3066            2.3008                                                                   
  2259     0.4613    2.30(2)             2.3063            2.3007                                                                   
  2260     0.4615    2.30(2)             2.3062            2.3006                                                                   
  2261     0.4617    2.32(2)             2.3063            2.3004                                                                   
  2262     0.4620    2.33(2)             2.3066            2.3003                                                                   
  2263     0.4622    2.33(2)             2.3070            2.3002                                                                   
  2264     0.4624    2.34(2)             2.3073            2.3001                                                                   
  2265     0.4627    2.34(2)             2.3077            2.3001                                                                   
  2266     0.4629    2.33(2)             2.3083            2.3001                                                                   
  2267     0.4631    2.33(2)             2.3091            2.3000                                                                   
  2268     0.4634    2.33(2)             2.3103            2.3000                                                                   
  2269     0.4636    2.29(2)             2.3117            2.3000                                                                   
  2270     0.4638    2.28(2)             2.3135            2.3000                                                                   
  2271     0.4640    2.30(2)             2.3155            2.3000                                                                   
  2272     0.4643    2.32(2)             2.3174            2.2999                                                                   
  2273     0.4645    2.34(2)             2.3188            2.2999                                                                   
  2274     0.4647    2.36(2)             2.3192            2.2999                                                                   
  2275     0.4650    2.37(2)             2.3187            2.2999                                                                   
  2276     0.4652    2.33(2)             2.3174            2.2999                                                                   
  2277     0.4654    2.32(2)             2.3157            2.2999                                                                   
  2278     0.4657    2.33(2)             2.3140            2.2998                                                                   
  2279     0.4659    2.32(2)             2.3126            2.2998                                                                   
  2280     0.4661    2.30(2)             2.3114            2.2998                                                                   
  2281     0.4664    2.31(2)             2.3107            2.2998                                                                   
  2282     0.4666    2.33(2)             2.3104            2.2998                                                                   
  2283     0.4668    2.34(2)             2.3106            2.2997                                                                   
  2284     0.4671    2.33(2)             2.3113            2.2997                                                                   
  2285     0.4673    2.33(2)             2.3126            2.2997                                                                   
  2286     0.4675    2.33(2)             2.3141            2.2997                                                                   
  2287     0.4678    2.31(2)             2.3152            2.2997                                                                   
  2288     0.4680    2.31(2)             2.3158            2.2996                                                                   
  2289     0.4682    2.32(2)             2.3158            2.2996                                                                   
  2290     0.4685    2.33(2)             2.3157            2.2996                                                                   
  2291     0.4687    2.31(2)             2.3156            2.2996                                                                   
  2292     0.4689    2.31(2)             2.3156            2.2996                                                                   
  2293     0.4692    2.32(2)             2.3156            2.2996                                                                   
  2294     0.4694    2.34(2)             2.3156            2.2995                                                                   
  2295     0.4696    2.31(2)             2.3155            2.2995                                                                   
  2296     0.4699    2.31(2)             2.3153            2.2995                                                                   
  2297     0.4701    2.29(2)             2.3151            2.2995                                                                   
  2298     0.4704    2.29(2)             2.3147            2.2995                                                                   
  2299     0.4706    2.30(2)             2.3145            2.2994                                                                   
  2300     0.4708    2.31(2)             2.3142            2.2994                                                                   
  2301     0.4711    2.34(2)             2.3138            2.2994                                                                   
  2302     0.4713    2.33(2)             2.3133            2.2994                                                                   
  2303     0.4715    2.31(2)             2.3129            2.2994                                                                   
  2304     0.4718    2.32(2)             2.3126            2.2994                                                                   
  2305     0.4720    2.32(2)             2.3121            2.2993                                                                   
  2306     0.4722    2.30(2)             2.3113            2.2993                                                                   
  2307     0.4725    2.30(2)             2.3104            2.2993                                                                   
  2308     0.4727    2.32(2)             2.3094            2.2993                                                                   
  2309     0.4729    2.31(2)             2.3085            2.2993                                                                   
  2310     0.4732    2.32(2)             2.3079            2.2992                                                                   
  2311     0.4734    2.27(2)             2.3076            2.2992                                                                   
  2312     0.4737    2.30(2)             2.3076            2.2992                                                                   
  2313     0.4739    2.30(2)             2.3075            2.2992                                                                   
  2314     0.4741    2.29(2)             2.3072            2.2992                                                                   
  2315     0.4744    2.30(2)             2.3068            2.2991                                                                   
  2316     0.4746    2.30(2)             2.3064            2.2991                                                                   
  2317     0.4748    2.32(2)             2.3061            2.2991                                                                   
  2318     0.4751    2.32(2)             2.3060            2.2991                                                                   
  2319     0.4753    2.31(2)             2.3061            2.2991                                                                   
  2320     0.4756    2.33(2)             2.3061            2.2991                                                                   
  2321     0.4758    2.32(2)             2.3062            2.2990                                                                   
  2322     0.4760    2.33(2)             2.3065            2.2990                                                                   
  2323     0.4763    2.31(2)             2.3072            2.2990                                                                   
  2324     0.4765    2.30(2)             2.3082            2.2990                                                                   
  2325     0.4767    2.30(2)             2.3097            2.2990                                                                   
  2326     0.4770    2.32(2)             2.3118            2.2989                                                                   
  2327     0.4772    2.33(2)             2.3141            2.2989                                                                   
  2328     0.4775    2.33(2)             2.3162            2.2989                                                                   
  2329     0.4777    2.33(2)             2.3179            2.2989                                                                   
  2330     0.4779    2.32(2)             2.3188            2.2989                                                                   
  2331     0.4782    2.33(2)             2.3190            2.2988                                                                   
  2332     0.4784    2.32(2)             2.3186            2.2988                                                                   
  2333     0.4787    2.31(2)             2.3178            2.2988                                                                   
  2334     0.4789    2.32(2)             2.3168            2.2988                                                                   
  2335     0.4791    2.31(2)             2.3159            2.2988                                                                   
  2336     0.4794    2.32(2)             2.3152            2.2987                                                                   
  2337     0.4796    2.34(2)             2.3147            2.2987                                                                   
  2338     0.4799    2.33(2)             2.3143            2.2987                                                                   
  2339     0.4801    2.32(2)             2.3140            2.2987                                                                   
  2340     0.4803    2.32(2)             2.3137            2.2987                                                                   
  2341     0.4806    2.33(2)             2.3133            2.2987                                                                   
  2342     0.4808    2.34(2)             2.3128            2.2986                                                                   
  2343     0.4811    2.34(2)             2.3123            2.2986                                                                   
  2344     0.4813    2.35(2)             2.3117            2.2986                                                                   
  2345     0.4815    2.33(2)             2.3111            2.2986                                                                   
  2346     0.4818    2.33(2)             2.3104            2.2986                                                                   
  2347     0.4820    2.34(2)             2.3099            2.2985                                                                   
  2348     0.4823    2.33(2)             2.3095            2.2985                                                                   
  2349     0.4825    2.32(2)             2.3095            2.2985                                                                   
  2350     0.4827    2.34(2)             2.3098            2.2985                                                                   
  2351     0.4830    2.33(2)             2.3099            2.2985                                                                   
  2352     0.4832    2.32(2)             2.3095            2.2984                                                                   
  2353     0.4835    2.32(2)             2.3087            2.2984                                                                   
  2354     0.4837    2.32(2)             2.3077            2.2984                                                                   
  2355     0.4840    2.33(2)             2.3069            2.2984                                                                   
  2356     0.4842    2.33(2)             2.3063            2.2984                                                                   
  2357     0.4844    2.311(20)             2.3063            2.2983                                                                 
  2358     0.4847    2.303(20)             2.3068            2.2983                                                                 
  2359     0.4849    2.313(20)             2.3078            2.2983                                                                 
  2360     0.4852    2.314(20)             2.3086            2.2983                                                                 
  2361     0.4854    2.314(20)             2.3092            2.2983                                                                 
  2362     0.4857    2.313(20)             2.3098            2.2983                                                                 
  2363     0.4859    2.310(20)             2.3106            2.2982                                                                 
  2364     0.4861    2.33(2)             2.3117            2.2982                                                                   
  2365     0.4864    2.33(2)             2.3125            2.2982                                                                   
  2366     0.4866    2.308(20)             2.3128            2.2982                                                                 
  2367     0.4869    2.285(20)             2.3125            2.2982                                                                 
  2368     0.4871    2.317(20)             2.3121            2.2981                                                                 
  2369     0.4874    2.306(20)             2.3116            2.2981                                                                 
  2370     0.4876    2.289(20)             2.3111            2.2981                                                                 
  2371     0.4878    2.302(20)             2.3104            2.2981                                                                 
  2372     0.4881    2.314(20)             2.3095            2.2981                                                                 
  2373     0.4883    2.298(20)             2.3086            2.2980                                                                 
  2374     0.4886    2.288(20)             2.3077            2.2980                                                                 
  2375     0.4888    2.326(20)             2.3070            2.2980                                                                 
  2376     0.4891    2.332(20)             2.3064            2.2980                                                                 
  2377     0.4893    2.299(20)             2.3058            2.2980                                                                 
  2378     0.4896    2.309(20)             2.3054            2.2979                                                                 
  2379     0.4898    2.323(20)             2.3051            2.2979                                                                 
  2380     0.4900    2.314(20)             2.3050            2.2979                                                                 
  2381     0.4903    2.317(20)             2.3053            2.2979                                                                 
  2382     0.4905    2.336(20)             2.3061            2.2979                                                                 
  2383     0.4908    2.338(20)             2.3075            2.2978                                                                 
  2384     0.4910    2.336(20)             2.3091            2.2978                                                                 
  2385     0.4913    2.333(20)             2.3104            2.2978                                                                 
  2386     0.4915    2.327(20)             2.3111            2.2978                                                                 
  2387     0.4918    2.330(20)             2.3110            2.2978                                                                 
  2388     0.4920    2.337(20)             2.3108            2.2977                                                                 
  2389     0.4923    2.332(20)             2.3107            2.2977                                                                 
  2390     0.4925    2.324(20)             2.3109            2.2977                                                                 
  2391     0.4927    2.326(20)             2.3114            2.2977                                                                 
  2392     0.4930    2.323(20)             2.3117            2.2977                                                                 
  2393     0.4932    2.334(20)             2.3114            2.2977                                                                 
  2394     0.4935    2.349(20)             2.3108            2.2976                                                                 
  2395     0.4937    2.331(20)             2.3100            2.2976                                                                 
  2396     0.4940    2.332(20)             2.3094            2.2976                                                                 
  2397     0.4942    2.343(20)             2.3093            2.2976                                                                 
  2398     0.4945    2.328(20)             2.3096            2.2976                                                                 
  2399     0.4947    2.312(20)             2.3103            2.2975                                                                 
  2400     0.4950    2.310(20)             2.3110            2.2975                                                                 
  2401     0.4952    2.338(20)             2.3116            2.2975                                                                 
  2402     0.4955    2.346(20)             2.3119            2.2975                                                                 
  2403     0.4957    2.345(20)             2.3121            2.2975                                                                 
  2404     0.4960    2.340(20)             2.3126            2.2974                                                                 
  2405     0.4962    2.332(20)             2.3133            2.2974                                                                 
  2406     0.4965    2.345(20)             2.3144            2.2974                                                                 
  2407     0.4967    2.342(20)             2.3158            2.2974                                                                 
  2408     0.4970    2.359(20)             2.3176            2.2974                                                                 
  2409     0.4972    2.359(20)             2.3199            2.2973                                                                 
  2410     0.4974    2.343(20)             2.3223            2.2973                                                                 
  2411     0.4977    2.38(2)             2.3247            2.2973                                                                   
  2412     0.4979    2.40(2)             2.3265            2.2973                                                                   
  2413     0.4982    2.348(20)             2.3274            2.2973                                                                 
  2414     0.4984    2.356(20)             2.3268            2.2972                                                                 
  2415     0.4987    2.377(20)             2.3251            2.2972                                                                 
  2416     0.4989    2.346(20)             2.3228            2.2972                                                                 
  2417     0.4992    2.330(20)             2.3201            2.2972                                                                 
  2418     0.4994    2.342(20)             2.3176            2.2972                                                                 
  2419     0.4997    2.315(20)             2.3152            2.2971                                                                 
  2420     0.4999    2.305(20)             2.3130            2.2971                                                                 
  2421     0.5002    2.307(20)             2.3110            2.2971                                                                 
  2422     0.5004    2.309(20)             2.3092            2.2971                                                                 
  2423     0.5007    2.321(20)             2.3078            2.2971                                                                 
  2424     0.5009    2.346(20)             2.3067            2.2970                                                                 
  2425     0.5012    2.344(20)             2.3061            2.2970                                                                 
  2426     0.5014    2.350(20)             2.3060            2.2970                                                                 
  2427     0.5017    2.349(20)             2.3062            2.2970                                                                 
  2428     0.5019    2.331(20)             2.3064            2.2970                                                                 
  2429     0.5022    2.327(20)             2.3063            2.2969                                                                 
  2430     0.5024    2.325(20)             2.3061            2.2969                                                                 
  2431     0.5027    2.342(20)             2.3061            2.2969                                                                 
  2432     0.5030    2.330(20)             2.3064            2.2969                                                                 
  2433     0.5032    2.317(20)             2.3071            2.2969                                                                 
  2434     0.5035    2.343(20)             2.3082            2.2968                                                                 
  2435     0.5037    2.353(20)             2.3098            2.2968                                                                 
  2436     0.5040    2.340(20)             2.3115            2.2968                                                                 
  2437     0.5042    2.336(20)             2.3133            2.2968                                                                 
  2438     0.5045    2.333(20)             2.3149            2.2968                                                                 
  2439     0.5047    2.332(20)             2.3164            2.2967                                                                 
  2440     0.5050    2.341(20)             2.3174            2.2967                                                                 
  2441     0.5052    2.346(20)             2.3179            2.2967                                                                 
  2442     0.5055    2.337(20)             2.3176            2.2967                                                                 
  2443     0.5057    2.337(20)             2.3168            2.2967                                                                 
  2444     0.5060    2.358(20)             2.3157            2.2966                                                                 
  2445     0.5062    2.370(20)             2.3144            2.2966                                                                 
  2446     0.5065    2.377(20)             2.3131            2.2966                                                                 
  2447     0.5067    2.368(20)             2.3120            2.2966                                                                 
  2448     0.5070    2.356(20)             2.3111            2.2966                                                                 
  2449     0.5072    2.349(20)             2.3101            2.2965                                                                 
  2450     0.5075    2.325(20)             2.3091            2.2965                                                                 
  2451     0.5078    2.318(20)             2.3081            2.2965                                                                 
  2452     0.5080    2.327(20)             2.3073            2.2965                                                                 
  2453     0.5083    2.316(20)             2.3065            2.2965                                                                 
  2454     0.5085    2.328(20)             2.3059            2.2964                                                                 
  2455     0.5088    2.347(20)             2.3056            2.2964                                                                 
  2456     0.5090    2.317(20)             2.3054            2.2964                                                                 
  2457     0.5093    2.323(20)             2.3055            2.2964                                                                 
  2458     0.5095    2.320(20)             2.3056            2.2964                                                                 
  2459     0.5098    2.319(20)             2.3058            2.2963                                                                 
  2460     0.5100    2.351(20)             2.3061            2.2963                                                                 
  2461     0.5103    2.321(20)             2.3063            2.2963                                                                 
  2462     0.5106    2.321(20)             2.3066            2.2963                                                                 
  2463     0.5108    2.349(20)             2.3067            2.2963                                                                 
  2464     0.5111    2.322(20)             2.3063            2.2962                                                                 
  2465     0.5113    2.334(20)             2.3057            2.2962                                                                 
  2466     0.5116    2.309(19)             2.3049            2.2962                                                                 
  2467     0.5118    2.323(20)             2.3042            2.2962                                                                 
  2468     0.5121    2.341(20)             2.3037            2.2962                                                                 
  2469     0.5123    2.332(20)             2.3035            2.2961                                                                 
  2470     0.5126    2.326(20)             2.3033            2.2961                                                                 
  2471     0.5129    2.360(20)             2.3033            2.2961                                                                 
  2472     0.5131    2.335(20)             2.3035            2.2961                                                                 
  2473     0.5134    2.325(20)             2.3037            2.2961                                                                 
  2474     0.5136    2.344(20)             2.3042            2.2960                                                                 
  2475     0.5139    2.338(20)             2.3052            2.2960                                                                 
  2476     0.5141    2.354(20)             2.3068            2.2960                                                                 
  2477     0.5144    2.346(20)             2.3090            2.2960                                                                 
  2478     0.5147    2.340(20)             2.3114            2.2960                                                                 
  2479     0.5149    2.360(20)             2.3131            2.2959                                                                 
  2480     0.5152    2.337(20)             2.3139            2.2959                                                                 
  2481     0.5154    2.324(20)             2.3139            2.2959                                                                 
  2482     0.5157    2.340(20)             2.3136            2.2959                                                                 
  2483     0.5159    2.360(20)             2.3134            2.2959                                                                 
  2484     0.5162    2.367(20)             2.3137            2.2958                                                                 
  2485     0.5165    2.348(20)             2.3147            2.2958                                                                 
  2486     0.5167    2.334(20)             2.3167            2.2958                                                                 
  2487     0.5170    2.346(20)             2.3196            2.2958                                                                 
  2488     0.5172    2.353(20)             2.3233            2.2958                                                                 
  2489     0.5175    2.347(20)             2.3270            2.2957                                                                 
  2490     0.5177    2.340(20)             2.3295            2.2957                                                                 
  2491     0.5180    2.332(19)             2.3308            2.2957                                                                 
  2492     0.5183    2.335(20)             2.3316            2.2957                                                                 
  2493     0.5185    2.353(20)             2.3325            2.2956                                                                 
  2494     0.5188    2.365(20)             2.3333            2.2956                                                                 
  2495     0.5190    2.365(20)             2.3340            2.2956                                                                 
  2496     0.5193    2.353(20)             2.3336            2.2956                                                                 
  2497     0.5196    2.334(19)             2.3319            2.2956                                                                 
  2498     0.5198    2.341(20)             2.3297            2.2955                                                                 
  2499     0.5201    2.347(20)             2.3276            2.2955                                                                 
  2500     0.5203    2.356(20)             2.3259            2.2955                                                                 
  2501     0.5206    2.358(20)             2.3244            2.2955                                                                 
  2502     0.5209    2.345(20)             2.3228            2.2955                                                                 
  2503     0.5211    2.352(20)             2.3207            2.2954                                                                 
  2504     0.5214    2.354(20)             2.3186            2.2954                                                                 
  2505     0.5216    2.351(20)             2.3166            2.2954                                                                 
  2506     0.5219    2.341(19)             2.3145            2.2954                                                                 
  2507     0.5222    2.323(19)             2.3125            2.2954                                                                 
  2508     0.5224    2.319(19)             2.3105            2.2953                                                                 
  2509     0.5227    2.339(19)             2.3087            2.2953                                                                 
  2510     0.5230    2.323(19)             2.3071            2.2953                                                                 
  2511     0.5232    2.301(19)             2.3056            2.2950                                                                 
  2512     0.5235    2.336(19)             2.3044            2.2948                                                                 
  2513     0.5237    2.333(19)             2.3034            2.2945                                                                 
  2514     0.5240    2.322(19)             2.3029            2.2943                                                                 
  2515     0.5243    2.319(19)             2.3027            2.2940                                                                 
  2516     0.5245    2.313(19)             2.3029            2.2938                                                                 
  2517     0.5248    2.310(19)             2.3034            2.2935                                                                 
  2518     0.5250    2.314(19)             2.3041            2.2933                                                                 
  2519     0.5253    2.341(19)             2.3048            2.2930                                                                 
  2520     0.5256    2.327(19)             2.3054            2.2928                                                                 
  2521     0.5258    2.320(19)             2.3060            2.2925                                                                 
  2522     0.5261    2.313(19)             2.3068            2.2923                                                                 
  2523     0.5264    2.327(19)             2.3086            2.2920                                                                 
  2524     0.5266    2.310(19)             2.3121            2.2918                                                                 
  2525     0.5269    2.340(19)             2.3170            2.2915                                                                 
  2526     0.5272    2.356(19)             2.3219            2.2913                                                                 
  2527     0.5274    2.364(20)             2.3251            2.2910                                                                 
  2528     0.5277    2.362(20)             2.3259            2.2908                                                                 
  2529     0.5279    2.348(19)             2.3246            2.2905                                                                 
  2530     0.5282    2.329(19)             2.3222            2.2903                                                                 
  2531     0.5285    2.334(19)             2.3194            2.2900                                                                 
  2532     0.5287    2.342(19)             2.3166            2.2898                                                                 
  2533     0.5290    2.328(19)             2.3140            2.2895                                                                 
  2534     0.5293    2.327(19)             2.3117            2.2893                                                                 
  2535     0.5295    2.348(19)             2.3094            2.2890                                                                 
  2536     0.5298    2.353(19)             2.3075            2.2888                                                                 
  2537     0.5301    2.340(19)             2.3054            2.2885                                                                 
  2538     0.5303    2.317(19)             2.3034            2.2883                                                                 
  2539     0.5306    2.308(19)             2.3015            2.2880                                                                 
  2540     0.5309    2.329(19)             2.2999            2.2878                                                                 
  2541     0.5311    2.338(19)             2.2984            2.2875                                                                 
  2542     0.5314    2.328(19)             2.2972            2.2873                                                                 
  2543     0.5317    2.324(19)             2.2963            2.2870                                                                 
  2544     0.5319    2.317(19)             2.2955            2.2868                                                                 
  2545     0.5322    2.312(19)             2.2948            2.2865                                                                 
  2546     0.5325    2.318(19)             2.2946            2.2863                                                                 
  2547     0.5327    2.317(19)             2.2948            2.2860                                                                 
  2548     0.5330    2.316(19)             2.2955            2.2858                                                                 
  2549     0.5333    2.327(19)             2.2967            2.2855                                                                 
  2550     0.5335    2.325(19)             2.2977            2.2853                                                                 
  2551     0.5338    2.321(19)             2.2981            2.2850                                                                 
  2552     0.5341    2.325(19)             2.2981            2.2848                                                                 
  2553     0.5343    2.311(19)             2.2978            2.2845                                                                 
  2554     0.5346    2.312(19)             2.2973            2.2843                                                                 
  2555     0.5349    2.308(19)             2.2967            2.2840                                                                 
  2556     0.5351    2.312(19)             2.2961            2.2837                                                                 
  2557     0.5354    2.321(19)             2.2958            2.2835                                                                 
  2558     0.5357    2.301(19)             2.2957            2.2832                                                                 
  2559     0.5359    2.286(19)             2.2959            2.2830                                                                 
  2560     0.5362    2.297(19)             2.2965            2.2827                                                                 
  2561     0.5365    2.301(19)             2.2973            2.2825                                                                 
  2562     0.5367    2.336(19)             2.2987            2.2822                                                                 
  2563     0.5370    2.327(19)             2.3007            2.2820                                                                 
  2564     0.5373    2.314(19)             2.3032            2.2817                                                                 
  2565     0.5375    2.341(19)             2.3063            2.2815                                                                 
  2566     0.5378    2.331(19)             2.3102            2.2812                                                                 
  2567     0.5381    2.329(19)             2.3138            2.2810                                                                 
  2568     0.5383    2.327(19)             2.3154            2.2807                                                                 
  2569     0.5386    2.337(19)             2.3151            2.2804                                                                 
  2570     0.5389    2.340(19)             2.3141            2.2802                                                                 
  2571     0.5392    2.317(19)             2.3132            2.2799                                                                 
  2572     0.5394    2.316(19)             2.3127            2.2797                                                                 
  2573     0.5397    2.311(19)             2.3126            2.2794                                                                 
  2574     0.5400    2.312(19)             2.3130            2.2792                                                                 
  2575     0.5402    2.325(19)             2.3141            2.2789                                                                 
  2576     0.5405    2.330(19)             2.3158            2.2787                                                                 
  2577     0.5408    2.312(19)             2.3173            2.2784                                                                 
  2578     0.5410    2.314(19)             2.3180            2.2781                                                                 
  2579     0.5413    2.325(19)             2.3174            2.2779                                                                 
  2580     0.5416    2.346(19)             2.3152            2.2776                                                                 
  2581     0.5419    2.343(19)             2.3117            2.2774                                                                 
  2582     0.5421    2.322(19)             2.3076            2.2771                                                                 
  2583     0.5424    2.329(19)             2.3034            2.2769                                                                 
  2584     0.5427    2.324(19)             2.2996            2.2766                                                                 
  2585     0.5429    2.315(19)             2.2962            2.2763                                                                 
  2586     0.5432    2.299(19)             2.2932            2.2761                                                                 
  2587     0.5435    2.302(19)             2.2907            2.2758                                                                 
  2588     0.5438    2.297(19)             2.2885            2.2756                                                                 
  2589     0.5440    2.298(19)             2.2868            2.2753                                                                 
  2590     0.5443    2.307(19)             2.2855            2.2751                                                                 
  2591     0.5446    2.305(19)             2.2847            2.2748                                                                 
  2592     0.5448    2.310(19)             2.2846            2.2745                                                                 
  2593     0.5451    2.319(19)             2.2849            2.2743                                                                 
  2594     0.5454    2.300(19)             2.2852            2.2740                                                                 
  2595     0.5457    2.296(19)             2.2855            2.2738                                                                 
  2596     0.5459    2.298(19)             2.2858            2.2735                                                                 
  2597     0.5462    2.276(19)             2.2864            2.2732                                                                 
  2598     0.5465    2.275(19)             2.2875            2.2730                                                                 
  2599     0.5468    2.287(19)             2.2893            2.2727                                                                 
  2600     0.5470    2.285(19)             2.2911            2.2725                                                                 
  2601     0.5473    2.278(19)             2.2924            2.2722                                                                 
  2602     0.5476    2.286(19)             2.2929            2.2720                                                                 
  2603     0.5478    2.298(19)             2.2930            2.2717                                                                 
  2604     0.5481    2.308(19)             2.2934            2.2714                                                                 
  2605     0.5484    2.307(19)             2.2942            2.2712                                                                 
  2606     0.5487    2.297(19)             2.2957            2.2709                                                                 
  2607     0.5489    2.275(19)             2.2977            2.2707                                                                 
  2608     0.5492    2.295(19)             2.2993            2.2704                                                                 
  2609     0.5495    2.323(19)             2.2999            2.2701                                                                 
  2610     0.5498    2.319(19)             2.2993            2.2699                                                                 
  2611     0.5500    2.339(19)             2.2979            2.2696                                                                 
  2612     0.5503    2.344(19)             2.2961            2.2694                                                                 
  2613     0.5506    2.324(19)             2.2942            2.2691                                                                 
  2614     0.5509    2.294(19)             2.2924            2.2688                                                                 
  2615     0.5511    2.301(19)             2.2909            2.2686                                                                 
  2616     0.5514    2.302(19)             2.2899            2.2683                                                                 
  2617     0.5517    2.295(19)             2.2894            2.2680                                                                 
  2618     0.5520    2.304(19)             2.2891            2.2678                                                                 
  2619     0.5522    2.304(19)             2.2884            2.2675                                                                 
  2620     0.5525    2.311(19)             2.2874            2.2673                                                                 
  2621     0.5528    2.320(19)             2.2863            2.2670                                                                 
  2622     0.5531    2.302(19)             2.2854            2.2667                                                                 
  2623     0.5534    2.319(19)             2.2848            2.2665                                                                 
  2624     0.5536    2.300(19)             2.2849            2.2662                                                                 
  2625     0.5539    2.285(19)             2.2857            2.2659                                                                 
  2626     0.5542    2.278(19)             2.2877            2.2657                                                                 
  2627     0.5545    2.288(19)             2.2893            2.2654                                                                 
  2628     0.5547    2.301(19)             2.2895            2.2652                                                                 
  2629     0.5550    2.296(19)             2.2883            2.2649                                                                 
  2630     0.5553    2.284(19)             2.2864            2.2646                                                                 
  2631     0.5556    2.279(19)             2.2843            2.2644                                                                 
  2632     0.5558    2.281(19)             2.2824            2.2641                                                                 
  2633     0.5561    2.277(19)             2.2808            2.2638                                                                 
  2634     0.5564    2.282(19)             2.2797            2.2636                                                                 
  2635     0.5567    2.293(19)             2.2793            2.2633                                                                 
  2636     0.5570    2.309(19)             2.2802            2.2631                                                                 
  2637     0.5572    2.305(19)             2.2826            2.2628                                                                 
  2638     0.5575    2.287(19)             2.2858            2.2625                                                                 
  2639     0.5578    2.268(19)             2.2882            2.2623                                                                 
  2640     0.5581    2.255(19)             2.2899            2.2620                                                                 
  2641     0.5584    2.262(19)             2.2911            2.2617                                                                 
  2642     0.5586    2.288(19)             2.2924            2.2615                                                                 
  2643     0.5589    2.286(19)             2.2938            2.2612                                                                 
  2644     0.5592    2.281(19)             2.2947            2.2609                                                                 
  2645     0.5595    2.290(19)             2.2952            2.2607                                                                 
  2646     0.5598    2.288(19)             2.2948            2.2604                                                                 
  2647     0.5600    2.277(19)             2.2935            2.2601                                                                 
  2648     0.5603    2.264(19)             2.2921            2.2599                                                                 
  2649     0.5606    2.260(19)             2.2917            2.2596                                                                 
  2650     0.5609    2.263(19)             2.2933            2.2593                                                                 
  2651     0.5612    2.255(19)             2.2970            2.2591                                                                 
  2652     0.5614    2.261(19)             2.3020            2.2588                                                                 
  2653     0.5617    2.288(19)             2.3061            2.2586                                                                 
  2654     0.5620    2.278(19)             2.3081            2.2583                                                                 
  2655     0.5623    2.288(19)             2.3080            2.2580                                                                 
  2656     0.5626    2.287(19)             2.3063            2.2578                                                                 
  2657     0.5628    2.286(19)             2.3038            2.2575                                                                 
  2658     0.5631    2.284(19)             2.3009            2.2572                                                                 
  2659     0.5634    2.288(19)             2.2982            2.2570                                                                 
  2660     0.5637    2.283(19)             2.2961            2.2567                                                                 
  2661     0.5640    2.303(19)             2.2955            2.2564                                                                 
  2662     0.5642    2.293(19)             2.2962            2.2562                                                                 
  2663     0.5645    2.286(19)             2.2983            2.2559                                                                 
  2664     0.5648    2.312(19)             2.3013            2.2556                                                                 
  2665     0.5651    2.310(19)             2.3043            2.2553                                                                 
  2666     0.5654    2.310(19)             2.3065            2.2551                                                                 
  2667     0.5657    2.306(19)             2.3074            2.2548                                                                 
  2668     0.5659    2.292(19)             2.3071            2.2545                                                                 
  2669     0.5662    2.308(19)             2.3061            2.2543                                                                 
  2670     0.5665    2.307(19)             2.3052            2.2540                                                                 
  2671     0.5668    2.313(19)             2.3045            2.2537                                                                 
  2672     0.5671    2.306(19)             2.3033            2.2535                                                                 
  2673     0.5674    2.287(19)             2.3009            2.2532                                                                 
  2674     0.5676    2.302(19)             2.2971            2.2529                                                                 
  2675     0.5679    2.297(19)             2.2922            2.2527                                                                 
  2676     0.5682    2.276(19)             2.2872            2.2524                                                                 
  2677     0.5685    2.293(19)             2.2828            2.2521                                                                 
  2678     0.5688    2.298(19)             2.2795            2.2519                                                                 
  2679     0.5691    2.259(19)             2.2776            2.2516                                                                 
  2680     0.5693    2.262(19)             2.2767            2.2513                                                                 
  2681     0.5696    2.276(19)             2.2760            2.2510                                                                 
  2682     0.5699    2.265(19)             2.2747            2.2508                                                                 
  2683     0.5702    2.269(19)             2.2730            2.2505                                                                 
  2684     0.5705    2.275(19)             2.2713            2.2502                                                                 
  2685     0.5708    2.265(19)             2.2699            2.2500                                                                 
  2686     0.5711    2.270(19)             2.2687            2.2497                                                                 
  2687     0.5713    2.257(19)             2.2681            2.2494                                                                 
  2688     0.5716    2.267(19)             2.2681            2.2492                                                                 
  2689     0.5719    2.274(19)             2.2685            2.2489                                                                 
  2690     0.5722    2.269(19)             2.2681            2.2486                                                                 
  2691     0.5725    2.280(19)             2.2669            2.2483                                                                 
  2692     0.5728    2.281(19)             2.2655            2.2481                                                                 
  2693     0.5731    2.271(19)             2.2641            2.2478                                                                 
  2694     0.5734    2.275(19)             2.2629            2.2475                                                                 
  2695     0.5736    2.286(19)             2.2621            2.2473                                                                 
  2696     0.5739    2.281(19)             2.2616            2.2470                                                                 
  2697     0.5742    2.260(19)             2.2615            2.2467                                                                 
  2698     0.5745    2.247(19)             2.2620            2.2464                                                                 
  2699     0.5748    2.255(19)             2.2632            2.2462                                                                 
  2700     0.5751    2.269(19)             2.2648            2.2459                                                                 
  2701     0.5754    2.252(19)             2.2660            2.2456                                                                 
  2702     0.5756    2.238(19)             2.2665            2.2454                                                                 
  2703     0.5759    2.259(19)             2.2664            2.2451                                                                 
  2704     0.5762    2.259(19)             2.2656            2.2448                                                                 
  2705     0.5765    2.255(19)             2.2643            2.2445                                                                 
  2706     0.5768    2.251(19)             2.2628            2.2443                                                                 
  2707     0.5771    2.262(19)             2.2612            2.2440                                                                 
  2708     0.5774    2.262(19)             2.2598            2.2437                                                                 
  2709     0.5777    2.252(19)             2.2588            2.2434                                                                 
  2710     0.5780    2.236(19)             2.2584            2.2432                                                                 
  2711     0.5782    2.238(19)             2.2585            2.2429                                                                 
  2712     0.5785    2.246(19)             2.2591            2.2426                                                                 
  2713     0.5788    2.241(19)             2.2599            2.2423                                                                 
  2714     0.5791    2.239(19)             2.2607            2.2421                                                                 
  2715     0.5794    2.242(19)             2.2614            2.2418                                                                 
  2716     0.5797    2.249(19)             2.2618            2.2415                                                                 
  2717     0.5800    2.262(19)             2.2619            2.2412                                                                 
  2718     0.5803    2.282(19)             2.2613            2.2410                                                                 
  2719     0.5806    2.258(19)             2.2600            2.2407                                                                 
  2720     0.5809    2.264(19)             2.2582            2.2404                                                                 
  2721     0.5811    2.246(19)             2.2562            2.2401                                                                 
  2722     0.5814    2.251(19)             2.2540            2.2399                                                                 
  2723     0.5817    2.257(19)             2.2519            2.2396                                                                 
  2724     0.5820    2.270(19)             2.2500            2.2393                                                                 
  2725     0.5823    2.247(19)             2.2484            2.2390                                                                 
  2726     0.5826    2.208(19)             2.2470            2.2388                                                                 
  2727     0.5829    2.235(19)             2.2458            2.2385                                                                 
  2728     0.5832    2.243(19)             2.2448            2.2382                                                                 
  2729     0.5835    2.243(19)             2.2441            2.2379                                                                 
  2730     0.5838    2.253(19)             2.2438            2.2377                                                                 
  2731     0.5841    2.244(19)             2.2439            2.2374                                                                 
  2732     0.5843    2.228(19)             2.2443            2.2371                                                                 
  2733     0.5846    2.238(19)             2.2450            2.2368                                                                 
  2734     0.5849    2.247(19)             2.2459            2.2366                                                                 
  2735     0.5852    2.248(19)             2.2473            2.2363                                                                 
  2736     0.5855    2.261(19)             2.2496            2.2360                                                                 
  2737     0.5858    2.237(19)             2.2529            2.2357                                                                 
  2738     0.5861    2.261(19)             2.2570            2.2354                                                                 
  2739     0.5864    2.269(19)             2.2617            2.2352                                                                 
  2740     0.5867    2.270(19)             2.2663            2.2349                                                                 
  2741     0.5870    2.263(19)             2.2691            2.2346                                                                 
  2742     0.5873    2.283(19)             2.2700            2.2346                                                                 
  2743     0.5876    2.306(19)             2.2694            2.2346                                                                 
  2744     0.5879    2.294(19)             2.2675            2.2346                                                                 
  2745     0.5882    2.278(19)             2.2653            2.2346                                                                 
  2746     0.5885    2.274(19)             2.2630            2.2346                                                                 
  2747     0.5887    2.268(19)             2.2611            2.2346                                                                 
  2748     0.5890    2.271(19)             2.2599            2.2346                                                                 
  2749     0.5893    2.268(19)             2.2594            2.2346                                                                 
  2750     0.5896    2.250(19)             2.2595            2.2346                                                                 
  2751     0.5899    2.245(19)             2.2602            2.2346                                                                 
  2752     0.5902    2.256(19)             2.2613            2.2346                                                                 
  2753     0.5905    2.272(19)             2.2626            2.2346                                                                 
  2754     0.5908    2.282(19)             2.2638            2.2346                                                                 
  2755     0.5911    2.286(19)             2.2647            2.2346                                                                 
  2756     0.5914    2.280(19)             2.2656            2.2346                                                                 
  2757     0.5917    2.256(19)             2.2660            2.2346                                                                 
  2758     0.5920    2.259(19)             2.2658            2.2346                                                                 
  2759     0.5923    2.271(19)             2.2652            2.2346                                                                 
  2760     0.5926    2.255(19)             2.2648            2.2346                                                                 
  2761     0.5929    2.262(19)             2.2653            2.2347                                                                 
  2762     0.5932    2.275(19)             2.2671            2.2347                                                                 
  2763     0.5935    2.301(19)             2.2705            2.2347                                                                 
  2764     0.5938    2.326(19)             2.2755            2.2347                                                                 
  2765     0.5941    2.344(19)             2.2822            2.2347                                                                 
  2766     0.5944    2.347(19)             2.2904            2.2347                                                                 
  2767     0.5947    2.327(19)             2.2987            2.2347                                                                 
  2768     0.5950    2.322(19)             2.3045            2.2347                                                                 
  2769     0.5953    2.338(19)             2.3061            2.2347                                                                 
  2770     0.5956    2.337(19)             2.3051            2.2347                                                                 
  2771     0.5959    2.345(19)             2.3011            2.2347                                                                 
  2772     0.5962    2.334(19)             2.2960            2.2347                                                                 
  2773     0.5965    2.304(19)             2.2907            2.2347                                                                 
  2774     0.5967    2.302(19)             2.2857            2.2347                                                                 
  2775     0.5970    2.281(19)             2.2814            2.2347                                                                 
  2776     0.5973    2.297(19)             2.2782            2.2347                                                                 
  2777     0.5976    2.292(19)             2.2761            2.2347                                                                 
  2778     0.5979    2.284(19)             2.2744            2.2347                                                                 
  2779     0.5982    2.276(19)             2.2726            2.2347                                                                 
  2780     0.5985    2.272(19)             2.2709            2.2347                                                                 
  2781     0.5988    2.302(19)             2.2696            2.2347                                                                 
  2782     0.5991    2.279(19)             2.2690            2.2347                                                                 
  2783     0.5994    2.261(19)             2.2692            2.2347                                                                 
  2784     0.5997    2.284(19)             2.2702            2.2347                                                                 
  2785     0.6000    2.284(19)             2.2719            2.2347                                                                 
  2786     0.6003    2.274(19)             2.2737            2.2347                                                                 
  2787     0.6006    2.282(19)             2.2755            2.2347                                                                 
  2788     0.6009    2.304(19)             2.2776            2.2347                                                                 
  2789     0.6012    2.301(19)             2.2799            2.2347                                                                 
  2790     0.6015    2.284(19)             2.2807            2.2347                                                                 
  2791     0.6018    2.285(19)             2.2794            2.2347                                                                 
  2792     0.6021    2.280(19)             2.2765            2.2347                                                                 
  2793     0.6024    2.276(19)             2.2733            2.2347                                                                 
  2794     0.6027    2.275(19)             2.2706            2.2347                                                                 
  2795     0.6030    2.271(19)             2.2690            2.2347                                                                 
  2796     0.6033    2.266(19)             2.2694            2.2347                                                                 
  2797     0.6037    2.270(19)             2.2733            2.2347                                                                 
  2798     0.6040    2.267(19)             2.2821            2.2348                                                                 
  2799     0.6043    2.274(19)             2.2952            2.2348                                                                 
  2800     0.6046    2.284(19)             2.3079            2.2348                                                                 
  2801     0.6049    2.280(19)             2.3141            2.2348                                                                 
  2802     0.6052    2.276(19)             2.3136            2.2348                                                                 
  2803     0.6055    2.279(19)             2.3099            2.2348                                                                 
  2804     0.6058    2.289(19)             2.3056            2.2348                                                                 
  2805     0.6061    2.276(19)             2.3020            2.2348                                                                 
  2806     0.6064    2.263(19)             2.2994            2.2348                                                                 
  2807     0.6067    2.273(19)             2.2975            2.2348                                                                 
  2808     0.6070    2.258(19)             2.2958            2.2348                                                                 
  2809     0.6073    2.261(19)             2.2941            2.2348                                                                 
  2810     0.6076    2.261(19)             2.2928            2.2348                                                                 
  2811     0.6079    2.275(19)             2.2926            2.2348                                                                 
  2812     0.6082    2.279(19)             2.2947            2.2348                                                                 
  2813     0.6085    2.277(19)             2.2987            2.2348                                                                 
  2814     0.6088    2.263(19)             2.3010            2.2348                                                                 
  2815     0.6091    2.244(19)             2.2999            2.2348                                                                 
  2816     0.6094    2.283(19)             2.2975            2.2348                                                                 
  2817     0.6097    2.279(19)             2.2965            2.2348                                                                 
  2818     0.6100    2.274(19)             2.2989            2.2348                                                                 
  2819     0.6103    2.285(19)             2.3045            2.2348                                                                 
  2820     0.6106    2.300(19)             2.3104            2.2348                                                                 
  2821     0.6109    2.324(19)             2.3140            2.2348                                                                 
  2822     0.6112    2.308(19)             2.3133            2.2348                                                                 
  2823     0.6115    2.274(19)             2.3087            2.2348                                                                 
  2824     0.6119    2.279(19)             2.3021            2.2348                                                                 
  2825     0.6122    2.307(19)             2.2950            2.2348                                                                 
  2826     0.6125    2.300(19)             2.2885            2.2348                                                                 
  2827     0.6128    2.280(19)             2.2832            2.2348                                                                 
  2828     0.6131    2.257(19)             2.2795            2.2348                                                                 
  2829     0.6134    2.245(19)             2.2779            2.2348                                                                 
  2830     0.6137    2.265(19)             2.2784            2.2348                                                                 
  2831     0.6140    2.290(19)             2.2803            2.2348                                                                 
  2832     0.6143    2.272(19)             2.2839            2.2348                                                                 
  2833     0.6146    2.267(19)             2.2889            2.2348                                                                 
  2834     0.6149    2.271(19)             2.2922            2.2348                                                                 
  2835     0.6152    2.283(19)             2.2926            2.2349                                                                 
  2836     0.6155    2.291(19)             2.2912            2.2349                                                                 
  2837     0.6158    2.274(19)             2.2887            2.2349                                                                 
  2838     0.6162    2.286(19)             2.2859            2.2349                                                                 
  2839     0.6165    2.290(19)             2.2829            2.2349                                                                 
  2840     0.6168    2.265(19)             2.2805            2.2349                                                                 
  2841     0.6171    2.266(19)             2.2790            2.2349                                                                 
  2842     0.6174    2.273(19)             2.2780            2.2349                                                                 
  2843     0.6177    2.280(19)             2.2770            2.2349                                                                 
  2844     0.6180    2.278(19)             2.2748            2.2349                                                                 
  2845     0.6183    2.267(19)             2.2717            2.2349                                                                 
  2846     0.6186    2.270(19)             2.2681            2.2349                                                                 
  2847     0.6189    2.269(19)             2.2646            2.2349                                                                 
  2848     0.6192    2.249(19)             2.2615            2.2349                                                                 
  2849     0.6196    2.233(19)             2.2588            2.2349                                                                 
  2850     0.6199    2.235(19)             2.2564            2.2349                                                                 
  2851     0.6202    2.230(19)             2.2543            2.2349                                                                 
  2852     0.6205    2.241(19)             2.2526            2.2349                                                                 
  2853     0.6208    2.263(19)             2.2511            2.2349                                                                 
  2854     0.6211    2.248(19)             2.2499            2.2349                                                                 
  2855     0.6214    2.243(19)             2.2490            2.2349                                                                 
  2856     0.6217    2.254(19)             2.2486            2.2349                                                                 
  2857     0.6220    2.245(19)             2.2489            2.2349                                                                 
  2858     0.6223    2.253(19)             2.2503            2.2349                                                                 
  2859     0.6227    2.252(19)             2.2532            2.2349                                                                 
  2860     0.6230    2.242(19)             2.2579            2.2349                                                                 
  2861     0.6233    2.246(19)             2.2645            2.2349                                                                 
  2862     0.6236    2.282(19)             2.2749            2.2349                                                                 
  2863     0.6239    2.281(19)             2.2872            2.2349                                                                 
  2864     0.6242    2.284(19)             2.3004            2.2349                                                                 
  2865     0.6245    2.324(19)             2.3118            2.2349                                                                 
  2866     0.6248    2.316(19)             2.3182            2.2349                                                                 
  2867     0.6252    2.270(19)             2.3194            2.2349                                                                 
  2868     0.6255    2.290(19)             2.3164            2.2349                                                                 
  2869     0.6258    2.299(19)             2.3113            2.2349                                                                 
  2870     0.6261    2.278(19)             2.3048            2.2349                                                                 
  2871     0.6264    2.248(19)             2.2980            2.2350                                                                 
  2872     0.6267    2.251(19)             2.2916            2.2350                                                                 
  2873     0.6270    2.294(19)             2.2859            2.2350                                                                 
  2874     0.6273    2.293(19)             2.2813            2.2350                                                                 
  2875     0.6277    2.305(19)             2.2778            2.2350                                                                 
  2876     0.6280    2.267(19)             2.2756            2.2350                                                                 
  2877     0.6283    2.302(19)             2.2745            2.2350                                                                 
  2878     0.6286    2.282(19)             2.2742            2.2350                                                                 
  2879     0.6289    2.259(19)             2.2742            2.2350                                                                 
  2880     0.6292    2.289(19)             2.2746            2.2350                                                                 
  2881     0.6295    2.285(19)             2.2750            2.2350                                                                 
  2882     0.6299    2.294(19)             2.2756            2.2350                                                                 
  2883     0.6302    2.277(19)             2.2762            2.2350                                                                 
  2884     0.6305    2.288(19)             2.2761            2.2350                                                                 
  2885     0.6308    2.281(19)             2.2752            2.2350                                                                 
  2886     0.6311    2.283(19)             2.2739            2.2350                                                                 
  2887     0.6314    2.286(19)             2.2723            2.2350                                                                 
  2888     0.6318    2.274(19)             2.2701            2.2350                                                                 
  2889     0.6321    2.267(19)             2.2675            2.2350                                                                 
  2890     0.6324    2.273(19)             2.2646            2.2350                                                                 
  2891     0.6327    2.266(19)             2.2615            2.2350                                                                 
  2892     0.6330    2.265(19)             2.2584            2.2350                                                                 
  2893     0.6333    2.259(19)             2.2556            2.2350                                                                 
  2894     0.6337    2.240(19)             2.2531            2.2350                                                                 
  2895     0.6340    2.232(19)             2.2509            2.2350                                                                 
  2896     0.6343    2.229(19)             2.2491            2.2350                                                                 
  2897     0.6346    2.225(19)             2.2476            2.2350                                                                 
  2898     0.6349    2.221(19)             2.2464            2.2350                                                                 
  2899     0.6352    2.232(19)             2.2454            2.2350                                                                 
  2900     0.6356    2.242(19)             2.2447            2.2350                                                                 
  2901     0.6359    2.226(19)             2.2443            2.2350                                                                 
  2902     0.6362    2.221(19)             2.2441            2.2350                                                                 
  2903     0.6365    2.216(19)             2.2442            2.2350                                                                 
  2904     0.6368    2.223(19)             2.2447            2.2350                                                                 
  2905     0.6371    2.252(19)             2.2459            2.2350                                                                 
  2906     0.6375    2.249(19)             2.2481            2.2351                                                                 
  2907     0.6378    2.243(19)             2.2518            2.2351                                                                 
  2908     0.6381    2.238(19)             2.2574            2.2351                                                                 
  2909     0.6384    2.239(19)             2.2642            2.2351                                                                 
  2910     0.6387    2.260(19)             2.2714            2.2351                                                                 
  2911     0.6391    2.267(19)             2.2796            2.2351                                                                 
  2912     0.6394    2.293(19)             2.2906            2.2351                                                                 
  2913     0.6397    2.316(19)             2.3058            2.2351                                                                 
  2914     0.6400    2.316(19)             2.3227            2.2351                                                                 
  2915     0.6403    2.322(19)             2.3344            2.2351                                                                 
  2916     0.6407    2.310(19)             2.3392            2.2351                                                                 
  2917     0.6410    2.328(19)             2.3401            2.2351                                                                 
  2918     0.6413    2.301(19)             2.3394            2.2351                                                                 
  2919     0.6416    2.298(19)             2.3382            2.2351                                                                 
  2920     0.6419    2.323(19)             2.3380            2.2351                                                                 
  2921     0.6423    2.331(19)             2.3401            2.2351                                                                 
  2922     0.6426    2.304(19)             2.3429            2.2351                                                                 
  2923     0.6429    2.317(19)             2.3445            2.2351                                                                 
  2924     0.6432    2.323(19)             2.3418            2.2349                                                                 
  2925     0.6435    2.324(19)             2.3353            2.2346                                                                 
  2926     0.6439    2.333(19)             2.3268            2.2343                                                                 
  2927     0.6442    2.276(19)             2.3176            2.2340                                                                 
  2928     0.6445    2.281(19)             2.3087            2.2337                                                                 
  2929     0.6448    2.286(19)             2.3005            2.2334                                                                 
  2930     0.6452    2.275(19)             2.2931            2.2331                                                                 
  2931     0.6455    2.254(19)             2.2867            2.2328                                                                 
  2932     0.6458    2.297(19)             2.2814            2.2325                                                                 
  2933     0.6461    2.295(19)             2.2777            2.2322                                                                 
  2934     0.6465    2.303(19)             2.2760            2.2319                                                                 
  2935     0.6468    2.312(19)             2.2771            2.2316                                                                 
  2936     0.6471    2.289(19)             2.2798            2.2313                                                                 
  2937     0.6474    2.267(19)             2.2815            2.2310                                                                 
  2938     0.6477    2.269(19)             2.2821            2.2307                                                                 
  2939     0.6481    2.295(19)             2.2820            2.2304                                                                 
  2940     0.6484    2.305(19)             2.2806            2.2300                                                                 
  2941     0.6487    2.293(19)             2.2772            2.2297                                                                 
  2942     0.6490    2.291(19)             2.2728            2.2294                                                                 
  2943     0.6494    2.268(19)             2.2681            2.2291                                                                 
  2944     0.6497    2.259(19)             2.2636            2.2288                                                                 
  2945     0.6500    2.261(19)             2.2597            2.2285                                                                 
  2946     0.6503    2.267(19)             2.2562            2.2282                                                                 
  2947     0.6507    2.284(19)             2.2533            2.2279                                                                 
  2948     0.6510    2.298(19)             2.2510            2.2276                                                                 
  2949     0.6513    2.282(19)             2.2493            2.2273                                                                 
  2950     0.6516    2.260(19)             2.2481            2.2270                                                                 
  2951     0.6520    2.266(19)             2.2474            2.2267                                                                 
  2952     0.6523    2.279(19)             2.2468            2.2263                                                                 
  2953     0.6526    2.276(19)             2.2463            2.2260                                                                 
  2954     0.6529    2.257(19)             2.2460            2.2257                                                                 
  2955     0.6533    2.250(19)             2.2463            2.2254                                                                 
  2956     0.6536    2.256(19)             2.2472            2.2251                                                                 
  2957     0.6539    2.245(19)             2.2480            2.2248                                                                 
  2958     0.6543    2.236(19)             2.2481            2.2245                                                                 
  2959     0.6546    2.259(19)             2.2474            2.2242                                                                 
  2960     0.6549    2.271(19)             2.2465            2.2239                                                                 
  2961     0.6552    2.263(19)             2.2461            2.2236                                                                 
  2962     0.6556    2.265(19)             2.2451            2.2233                                                                 
  2963     0.6559    2.246(19)             2.2433            2.2229                                                                 
  2964     0.6562    2.245(19)             2.2412            2.2226                                                                 
  2965     0.6565    2.256(19)             2.2398            2.2223                                                                 
  2966     0.6569    2.252(19)             2.2376            2.2220                                                                 
  2967     0.6572    2.244(19)             2.2362            2.2217                                                                 
  2968     0.6575    2.247(19)             2.2354            2.2214                                                                 
  2969     0.6579    2.238(19)             2.2355            2.2211                                                                 
  2970     0.6582    2.235(19)             2.2371            2.2208                                                                 
  2971     0.6585    2.247(19)             2.2398            2.2205                                                                 
  2972     0.6589    2.256(19)             2.2420            2.2201                                                                 
  2973     0.6592    2.231(19)             2.2425            2.2198                                                                 
  2974     0.6595    2.256(19)             2.2418            2.2195                                                                 
  2975     0.6598    2.264(19)             2.2409            2.2192                                                                 
  2976     0.6602    2.255(19)             2.2402            2.2189                                                                 
  2977     0.6605    2.222(19)             2.2400            2.2186                                                                 
  2978     0.6608    2.239(19)             2.2406            2.2183                                                                 
  2979     0.6612    2.266(19)             2.2427            2.2180                                                                 
  2980     0.6615    2.303(19)             2.2476            2.2176                                                                 
  2981     0.6618    2.269(19)             2.2556            2.2173                                                                 
  2982     0.6622    2.273(19)             2.2636            2.2170                                                                 
  2983     0.6625    2.303(19)             2.2675            2.2167                                                                 
  2984     0.6628    2.304(19)             2.2669            2.2164                                                                 
  2985     0.6631    2.288(19)             2.2636            2.2161                                                                 
  2986     0.6635    2.288(19)             2.2593            2.2158                                                                 
  2987     0.6638    2.293(19)             2.2549            2.2154                                                                 
  2988     0.6641    2.295(19)             2.2507            2.2151                                                                 
  2989     0.6645    2.281(19)             2.2473            2.2148                                                                 
  2990     0.6648    2.256(19)             2.2448            2.2145                                                                 
  2991     0.6651    2.250(19)             2.2433            2.2142                                                                 
  2992     0.6655    2.252(19)             2.2425            2.2139                                                                 
  2993     0.6658    2.262(19)             2.2423            2.2136                                                                 
  2994     0.6661    2.259(19)             2.2437            2.2132                                                                 
  2995     0.6665    2.259(19)             2.2482            2.2129                                                                 
  2996     0.6668    2.266(19)             2.2557            2.2126                                                                 
  2997     0.6671    2.272(19)             2.2627            2.2123                                                                 
  2998     0.6675    2.283(19)             2.2658            2.2120                                                                 
  2999     0.6678    2.287(19)             2.2662            2.2117                                                                 
  3000     0.6681    2.281(19)             2.2662            2.2113                                                                 
  3001     0.6685    2.292(19)             2.2678            2.2110                                                                 
  3002     0.6688    2.312(19)             2.2722            2.2107                                                                 
  3003     0.6691    2.318(19)             2.2800            2.2104                                                                 
  3004     0.6695    2.321(19)             2.2918            2.2101                                                                 
  3005     0.6698    2.334(20)             2.3076            2.2098                                                                 
  3006     0.6701    2.351(20)             2.3280            2.2094                                                                 
  3007     0.6705    2.371(20)             2.3517            2.2091                                                                 
  3008     0.6708    2.374(20)             2.3718            2.2088                                                                 
  3009     0.6712    2.371(20)             2.3795            2.2085                                                                 
  3010     0.6715    2.381(20)             2.3749            2.2082                                                                 
  3011     0.6718    2.380(20)             2.3627            2.2079                                                                 
  3012     0.6722    2.374(20)             2.3480            2.2075                                                                 
  3013     0.6725    2.363(20)             2.3321            2.2072                                                                 
  3014     0.6728    2.359(20)             2.3171            2.2069                                                                 
  3015     0.6732    2.353(20)             2.3040            2.2066                                                                 
  3016     0.6735    2.319(19)             2.2932            2.2063                                                                 
  3017     0.6738    2.303(19)             2.2850            2.2059                                                                 
  3018     0.6742    2.305(19)             2.2796            2.2056                                                                 
  3019     0.6745    2.321(20)             2.2777            2.2053                                                                 
  3020     0.6749    2.298(19)             2.2767            2.2050                                                                 
  3021     0.6752    2.297(19)             2.2754            2.2047                                                                 
  3022     0.6755    2.300(19)             2.2728            2.2043                                                                 
  3023     0.6759    2.285(19)             2.2701            2.2040                                                                 
  3024     0.6762    2.280(19)             2.2695            2.2037                                                                 
  3025     0.6765    2.275(19)             2.2726            2.2034                                                                 
  3026     0.6769    2.289(19)             2.2778            2.2031                                                                 
  3027     0.6772    2.309(19)             2.2798            2.2027                                                                 
  3028     0.6776    2.282(19)             2.2772            2.2024                                                                 
  3029     0.6779    2.308(19)             2.2722            2.2021                                                                 
  3030     0.6782    2.290(19)             2.2670            2.2018                                                                 
  3031     0.6786    2.260(19)             2.2634            2.2015                                                                 
  3032     0.6789    2.294(19)             2.2627            2.2011                                                                 
  3033     0.6793    2.253(19)             2.2632            2.2008                                                                 
  3034     0.6796    2.254(19)             2.2628            2.2005                                                                 
  3035     0.6799    2.253(19)             2.2594            2.2002                                                                 
  3036     0.6803    2.244(19)             2.2544            2.1999                                                                 
  3037     0.6806    2.255(19)             2.2492            2.1995                                                                 
  3038     0.6810    2.236(19)             2.2442            2.1992                                                                 
  3039     0.6813    2.212(19)             2.2393            2.1989                                                                 
  3040     0.6816    2.217(19)             2.2344            2.1986                                                                 
  3041     0.6820    2.215(19)             2.2298            2.1982                                                                 
  3042     0.6823    2.239(19)             2.2257            2.1979                                                                 
  3043     0.6827    2.245(19)             2.2223            2.1976                                                                 
  3044     0.6830    2.241(19)             2.2199            2.1973                                                                 
  3045     0.6833    2.233(19)             2.2194            2.1969                                                                 
  3046     0.6837    2.231(19)             2.2218            2.1966                                                                 
  3047     0.6840    2.236(19)             2.2275            2.1963                                                                 
  3048     0.6844    2.243(19)             2.2348            2.1960                                                                 
  3049     0.6847    2.267(19)             2.2407            2.1957                                                                 
  3050     0.6851    2.259(19)             2.2432            2.1953                                                                 
  3051     0.6854    2.261(19)             2.2429            2.1950                                                                 
  3052     0.6857    2.262(19)             2.2423            2.1947                                                                 
  3053     0.6861    2.254(19)             2.2431            2.1944                                                                 
  3054     0.6864    2.264(19)             2.2464            2.1940                                                                 
  3055     0.6868    2.270(19)             2.2517            2.1937                                                                 
  3056     0.6871    2.275(19)             2.2594            2.1934                                                                 
  3057     0.6875    2.274(19)             2.2678            2.1931                                                                 
  3058     0.6878    2.272(19)             2.2754            2.1927                                                                 
  3059     0.6881    2.288(20)             2.2808            2.1924                                                                 
  3060     0.6885    2.301(20)             2.2830            2.1921                                                                 
  3061     0.6888    2.291(20)             2.2816            2.1918                                                                 
  3062     0.6892    2.270(19)             2.2770            2.1914                                                                 
  3063     0.6895    2.244(19)             2.2701            2.1911                                                                 
  3064     0.6899    2.196(19)             2.2618            2.1908                                                                 
  3065     0.6902    2.207(19)             2.2532            2.1904                                                                 
  3066     0.6906    2.252(19)             2.2449            2.1901                                                                 
  3067     0.6909    2.246(19)             2.2373            2.1898                                                                 
  3068     0.6912    2.223(19)             2.2307            2.1895                                                                 
  3069     0.6916    2.237(19)             2.2259            2.1891                                                                 
  3070     0.6919    2.240(19)             2.2211            2.1888                                                                 
  3071     0.6923    2.235(19)             2.2170            2.1885                                                                 
  3072     0.6926    2.225(19)             2.2136            2.1882                                                                 
  3073     0.6930    2.234(19)             2.2108            2.1878                                                                 
  3074     0.6933    2.221(19)             2.2084            2.1875                                                                 
  3075     0.6937    2.193(19)             2.2061            2.1872                                                                 
  3076     0.6940    2.192(19)             2.2039            2.1868                                                                 
  3077     0.6944    2.203(19)             2.2018            2.1865                                                                 
  3078     0.6947    2.191(19)             2.2000            2.1862                                                                 
  3079     0.6951    2.194(19)             2.1985            2.1859                                                                 
  3080     0.6954    2.204(19)             2.1974            2.1855                                                                 
  3081     0.6958    2.214(19)             2.1966            2.1852                                                                 
  3082     0.6961    2.213(19)             2.1968            2.1849                                                                 
  3083     0.6965    2.188(19)             2.1969            2.1845                                                                 
  3084     0.6968    2.187(19)             2.1977            2.1842                                                                 
  3085     0.6971    2.201(19)             2.1997            2.1839                                                                 
  3086     0.6975    2.192(19)             2.2040            2.1835                                                                 
  3087     0.6978    2.171(19)             2.2124            2.1832                                                                 
  3088     0.6982    2.225(19)             2.2260            2.1829                                                                 
  3089     0.6985    2.229(19)             2.2425            2.1826                                                                 
  3090     0.6989    2.228(19)             2.2578            2.1822                                                                 
  3091     0.6992    2.236(19)             2.2676            2.1819                                                                 
  3092     0.6996    2.245(19)             2.2694            2.1816                                                                 
  3093     0.6999    2.266(20)             2.2659            2.1812                                                                 
  3094     0.7003    2.276(20)             2.2601            2.1809                                                                 
  3095     0.7006    2.263(20)             2.2538            2.1806                                                                 
  3096     0.7010    2.253(20)             2.2475            2.1802                                                                 
  3097     0.7013    2.218(19)             2.2414            2.1799                                                                 
  3098     0.7017    2.219(19)             2.2355            2.1796                                                                 
  3099     0.7020    2.233(19)             2.2308            2.1792                                                                 
  3100     0.7024    2.224(19)             2.2283            2.1789                                                                 
  3101     0.7027    2.232(19)             2.2288            2.1786                                                                 
  3102     0.7031    2.258(20)             2.2311            2.1782                                                                 
  3103     0.7034    2.252(20)             2.2316            2.1779                                                                 
  3104     0.7038    2.221(19)             2.2287            2.1776                                                                 
  3105     0.7042    2.210(19)             2.2238            2.1772                                                                 
  3106     0.7045    2.231(19)             2.2183            2.1769                                                                 
  3107     0.7049    2.231(19)             2.2128            2.1766                                                                 
  3108     0.7052    2.207(19)             2.2080            2.1762                                                                 
  3109     0.7056    2.195(19)             2.2038            2.1759                                                                 
  3110     0.7059    2.199(19)             2.2001            2.1756                                                                 
  3111     0.7063    2.199(19)             2.1971            2.1752                                                                 
  3112     0.7066    2.193(19)             2.1945            2.1749                                                                 
  3113     0.7070    2.196(19)             2.1926            2.1746                                                                 
  3114     0.7073    2.187(19)             2.1913            2.1742                                                                 
  3115     0.7077    2.168(19)             2.1908            2.1739                                                                 
  3116     0.7080    2.165(19)             2.1918            2.1736                                                                 
  3117     0.7084    2.187(19)             2.1952            2.1732                                                                 
  3118     0.7087    2.195(19)             2.2013            2.1729                                                                 
  3119     0.7091    2.203(19)             2.2078            2.1726                                                                 
  3120     0.7095    2.224(19)             2.2136            2.1722                                                                 
  3121     0.7098    2.228(20)             2.2140            2.1719                                                                 
  3122     0.7102    2.189(19)             2.2128            2.1716                                                                 
  3123     0.7105    2.181(19)             2.2115            2.1712                                                                 
  3124     0.7109    2.176(19)             2.2110            2.1709                                                                 
  3125     0.7112    2.183(19)             2.2119            2.1705                                                                 
  3126     0.7116    2.177(19)             2.2138            2.1702                                                                 
  3127     0.7119    2.197(19)             2.2172            2.1698                                                                 
  3128     0.7123    2.211(19)             2.2218            2.1694                                                                 
  3129     0.7127    2.191(19)             2.2295            2.1690                                                                 
  3130     0.7130    2.202(19)             2.2406            2.1686                                                                 
  3131     0.7134    2.226(20)             2.2572            2.1682                                                                 
  3132     0.7137    2.272(20)             2.2819            2.1677                                                                 
  3133     0.7141    2.300(20)             2.3134            2.1673                                                                 
  3134     0.7144    2.293(20)             2.3395            2.1669                                                                 
  3135     0.7148    2.314(20)             2.3491            2.1665                                                                 
  3136     0.7152    2.310(20)             2.3452            2.1661                                                                 
  3137     0.7155    2.279(20)             2.3341            2.1657                                                                 
  3138     0.7159    2.268(20)             2.3200            2.1653                                                                 
  3139     0.7162    2.247(20)             2.3045            2.1648                                                                 
  3140     0.7166    2.254(20)             2.2886            2.1644                                                                 
  3141     0.7169    2.220(20)             2.2732            2.1640                                                                 
  3142     0.7173    2.207(20)             2.2593            2.1636                                                                 
  3143     0.7177    2.240(20)             2.2495            2.1632                                                                 
  3144     0.7180    2.238(20)             2.2403            2.1628                                                                 
  3145     0.7184    2.199(20)             2.2337            2.1623                                                                 
  3146     0.7187    2.228(20)             2.2301            2.1619                                                                 
  3147     0.7191    2.236(20)             2.2302            2.1615                                                                 
  3148     0.7195    2.217(20)             2.2342            2.1611                                                                 
  3149     0.7198    2.240(20)             2.2439            2.1607                                                                 
  3150     0.7202    2.238(20)             2.2552            2.1602                                                                 
  3151     0.7205    2.257(20)             2.2686            2.1598                                                                 
  3152     0.7209    2.276(20)             2.2821            2.1594                                                                 
  3153     0.7213    2.270(20)             2.2948            2.1590                                                                 
  3154     0.7216    2.30(2)             2.3066            2.1586                                                                   
  3155     0.7220    2.33(2)             2.3198            2.1582                                                                   
  3156     0.7223    2.35(2)             2.3375            2.1577                                                                   
  3157     0.7227    2.36(2)             2.3554            2.1573                                                                   
  3158     0.7231    2.36(2)             2.3619            2.1569                                                                   
  3159     0.7234    2.34(2)             2.3552            2.1565                                                                   
  3160     0.7238    2.32(2)             2.3431            2.1561                                                                   
  3161     0.7241    2.32(2)             2.3339            2.1556                                                                   
  3162     0.7245    2.32(2)             2.3331            2.1552                                                                   
  3163     0.7249    2.30(2)             2.3381            2.1548                                                                   
  3164     0.7252    2.30(2)             2.3374            2.1544                                                                   
  3165     0.7256    2.30(2)             2.3261            2.1539                                                                   
  3166     0.7260    2.29(2)             2.3114            2.1535                                                                   
  3167     0.7263    2.30(2)             2.2924            2.1531                                                                   
  3168     0.7267    2.250(20)             2.2743            2.1527                                                                 
  3169     0.7271    2.230(20)             2.2580            2.1523                                                                 
  3170     0.7274    2.223(20)             2.2438            2.1518                                                                 
  3171     0.7278    2.215(20)             2.2317            2.1514                                                                 
  3172     0.7281    2.212(20)             2.2216            2.1510                                                                 
  3173     0.7285    2.201(20)             2.2133            2.1506                                                                 
  3174     0.7289    2.207(20)             2.2069            2.1501                                                                 
  3175     0.7292    2.180(20)             2.2025            2.1497                                                                 
  3176     0.7296    2.179(20)             2.2007            2.1493                                                                 
  3177     0.7300    2.169(20)             2.2032            2.1489                                                                 
  3178     0.7303    2.221(20)             2.2129            2.1484                                                                 
  3179     0.7307    2.246(20)             2.2333            2.1480                                                                 
  3180     0.7311    2.29(2)             2.2621            2.1476                                                                   
  3181     0.7314    2.32(2)             2.2851            2.1472                                                                   
  3182     0.7318    2.31(2)             2.2937            2.1467                                                                   
  3183     0.7322    2.31(2)             2.2938            2.1463                                                                   
  3184     0.7325    2.32(2)             2.2918            2.1459                                                                   
  3185     0.7329    2.32(2)             2.2872            2.1455                                                                   
  3186     0.7333    2.28(2)             2.2771            2.1450                                                                   
  3187     0.7336    2.28(2)             2.2634            2.1446                                                                   
  3188     0.7340    2.257(20)             2.2487            2.1442                                                                 
  3189     0.7344    2.26(2)             2.2347            2.1438                                                                   
  3190     0.7347    2.197(20)             2.2221            2.1433                                                                 
  3191     0.7351    2.199(20)             2.2111            2.1429                                                                 
  3192     0.7355    2.181(20)             2.2015            2.1425                                                                 
  3193     0.7358    2.189(20)             2.1933            2.1421                                                                 
  3194     0.7362    2.178(20)             2.1864            2.1416                                                                 
  3195     0.7366    2.143(20)             2.1808            2.1412                                                                 
  3196     0.7369    2.158(20)             2.1766            2.1408                                                                 
  3197     0.7373    2.175(20)             2.1739            2.1403                                                                 
  3198     0.7377    2.154(20)             2.1723            2.1399                                                                 
  3199     0.7380    2.154(20)             2.1708            2.1395                                                                 
  3200     0.7384    2.144(20)             2.1688            2.1391                                                                 
  3201     0.7388    2.165(20)             2.1655            2.1386                                                                 
  3202     0.7391    2.164(20)             2.1637            2.1382                                                                 
  3203     0.7395    2.145(20)             2.1618            2.1378                                                                 
  3204     0.7399    2.157(20)             2.1599            2.1373                                                                 
  3205     0.7403    2.168(20)             2.1582            2.1369                                                                 
  3206     0.7406    2.157(20)             2.1570            2.1365                                                                 
  3207     0.7410    2.153(20)             2.1564            2.1361                                                                 
  3208     0.7414    2.151(20)             2.1570            2.1356                                                                 
  3209     0.7417    2.153(20)             2.1596            2.1352                                                                 
  3210     0.7421    2.169(20)             2.1658            2.1348                                                                 
  3211     0.7425    2.208(20)             2.1755            2.1343                                                                 
  3212     0.7429    2.226(20)             2.1874            2.1339                                                                 
  3213     0.7432    2.215(20)             2.1958            2.1335                                                                 
  3214     0.7436    2.220(20)             2.1980            2.1330                                                                 
  3215     0.7440    2.222(20)             2.1959            2.1326                                                                 
  3216     0.7443    2.207(20)             2.1917            2.1322                                                                 
  3217     0.7447    2.192(20)             2.1856            2.1317                                                                 
  3218     0.7451    2.186(20)             2.1808            2.1313                                                                 
  3219     0.7455    2.172(20)             2.1764            2.1309                                                                 
  3220     0.7458    2.177(20)             2.1731            2.1304                                                                 
  3221     0.7462    2.181(20)             2.1725            2.1300                                                                 
  3222     0.7466    2.166(20)             2.1738            2.1296                                                                 
  3223     0.7469    2.169(20)             2.1778            2.1291                                                                 
  3224     0.7473    2.179(20)             2.1807            2.1287                                                                 
  3225     0.7477    2.166(20)             2.1800            2.1283                                                                 
  3226     0.7481    2.173(20)             2.1761            2.1278                                                                 
  3227     0.7484    2.158(20)             2.1709            2.1274                                                                 
  3228     0.7488    2.159(20)             2.1657            2.1270                                                                 
  3229     0.7492    2.171(20)             2.1609            2.1265                                                                 
  3230     0.7496    2.141(20)             2.1568            2.1261                                                                 
  3231     0.7499    2.143(20)             2.1534            2.1257                                                                 
  3232     0.7503    2.145(20)             2.1509            2.1252                                                                 
  3233     0.7507    2.131(20)             2.1493            2.1248                                                                 
  3234     0.7511    2.134(20)             2.1490            2.1243                                                                 
  3235     0.7514    2.139(20)             2.1506            2.1239                                                                 
  3236     0.7518    2.167(20)             2.1560            2.1235                                                                 
  3237     0.7522    2.22(2)             2.1678            2.1230                                                                   
  3238     0.7526    2.21(2)             2.1888            2.1226                                                                   
  3239     0.7529    2.21(2)             2.2127            2.1222                                                                   
  3240     0.7533    2.23(2)             2.2269            2.1217                                                                   
  3241     0.7537    2.26(2)             2.2287            2.1213                                                                   
  3242     0.7541    2.26(2)             2.2218            2.1208                                                                   
  3243     0.7545    2.22(2)             2.2120            2.1204                                                                   
  3244     0.7548    2.20(2)             2.2021            2.1200                                                                   
  3245     0.7552    2.19(2)             2.1934            2.1195                                                                   
  3246     0.7556    2.19(2)             2.1861            2.1191                                                                   
  3247     0.7560    2.170(20)             2.1806            2.1187                                                                 
  3248     0.7563    2.160(20)             2.1764            2.1182                                                                 
  3249     0.7567    2.177(20)             2.1748            2.1178                                                                 
  3250     0.7571    2.19(2)             2.1756            2.1173                                                                   
  3251     0.7575    2.18(2)             2.1784            2.1169                                                                   
  3252     0.7579    2.165(20)             2.1803            2.1165                                                                 
  3253     0.7582    2.167(20)             2.1791            2.1160                                                                 
  3254     0.7586    2.164(20)             2.1759            2.1156                                                                 
  3255     0.7590    2.17(2)             2.1731            2.1151                                                                   
  3256     0.7594    2.17(2)             2.1732            2.1147                                                                   
  3257     0.7598    2.18(2)             2.1780            2.1142                                                                   
  3258     0.7601    2.19(2)             2.1859            2.1138                                                                   
  3259     0.7605    2.18(2)             2.1904            2.1134                                                                   
  3260     0.7609    2.19(2)             2.1887            2.1129                                                                   
  3261     0.7613    2.19(2)             2.1870            2.1125                                                                   
  3262     0.7617    2.18(2)             2.1814            2.1120                                                                   
  3263     0.7620    2.17(2)             2.1767            2.1116                                                                   
  3264     0.7624    2.17(2)             2.1735            2.1112                                                                   
  3265     0.7628    2.18(2)             2.1717            2.1107                                                                   
  3266     0.7632    2.18(2)             2.1708            2.1103                                                                   
  3267     0.7636    2.17(2)             2.1701            2.1098                                                                   
  3268     0.7639    2.17(2)             2.1693            2.1094                                                                   
  3269     0.7643    2.18(2)             2.1685            2.1089                                                                   
  3270     0.7647    2.17(2)             2.1685            2.1085                                                                   
  3271     0.7651    2.16(2)             2.1708            2.1080                                                                   
  3272     0.7655    2.19(2)             2.1809            2.1076                                                                   
  3273     0.7659    2.19(2)             2.2006            2.1072                                                                   
  3274     0.7662    2.21(2)             2.2366            2.1067                                                                   
  3275     0.7666    2.26(2)             2.2808            2.1063                                                                   
  3276     0.7670    2.27(2)             2.3082            2.1058                                                                   
  3277     0.7674    2.25(2)             2.3102            2.1054                                                                   
  3278     0.7678    2.24(2)             2.2961            2.1049                                                                   
  3279     0.7682    2.21(2)             2.2756            2.1045                                                                   
  3280     0.7685    2.19(2)             2.2543            2.1040                                                                   
  3281     0.7689    2.19(2)             2.2345            2.1036                                                                   
  3282     0.7693    2.19(2)             2.2169            2.1031                                                                   
  3283     0.7697    2.15(2)             2.2017            2.1027                                                                   
  3284     0.7701    2.15(2)             2.1883            2.1022                                                                   
  3285     0.7705    2.13(2)             2.1780            2.1018                                                                   
  3286     0.7708    2.14(2)             2.1698            2.1014                                                                   
  3287     0.7712    2.113(20)             2.1643            2.1009                                                                 
  3288     0.7716    2.13(2)             2.1618            2.1005                                                                   
  3289     0.7720    2.12(2)             2.1618            2.1000                                                                   
  3290     0.7724    2.094(20)             2.1623            2.0996                                                                 
  3291     0.7728    2.15(2)             2.1629            2.0991                                                                   
  3292     0.7732    2.13(2)             2.1654            2.0987                                                                   
  3293     0.7736    2.12(2)             2.1733            2.0982                                                                   
  3294     0.7739    2.14(2)             2.1924            2.0977                                                                   
  3295     0.7743    2.20(2)             2.2308            2.0972                                                                   
  3296     0.7747    2.26(2)             2.2888            2.0966                                                                   
  3297     0.7751    2.31(2)             2.3458            2.0961                                                                   
  3298     0.7755    2.33(2)             2.3756            2.0956                                                                   
  3299     0.7759    2.31(2)             2.3781            2.0951                                                                   
  3300     0.7763    2.29(2)             2.3652            2.0945                                                                   
  3301     0.7767    2.28(2)             2.3456            2.0940                                                                   
  3302     0.7770    2.25(2)             2.3236            2.0935                                                                   
  3303     0.7774    2.25(2)             2.3012            2.0930                                                                   
  3304     0.7778    2.22(2)             2.2801            2.0924                                                                   
  3305     0.7782    2.21(2)             2.2625            2.0919                                                                   
  3306     0.7786    2.21(2)             2.2508            2.0914                                                                   
  3307     0.7790    2.20(2)             2.2454            2.0909                                                                   
  3308     0.7794    2.21(2)             2.2437            2.0903                                                                   
  3309     0.7798    2.22(2)             2.2417            2.0898                                                                   
  3310     0.7802    2.23(2)             2.2359            2.0893                                                                   
  3311     0.7805    2.24(2)             2.2269            2.0888                                                                   
  3312     0.7809    2.22(2)             2.2172            2.0882                                                                   
  3313     0.7813    2.19(2)             2.2064            2.0877                                                                   
  3314     0.7817    2.19(2)             2.1940            2.0872                                                                   
  3315     0.7821    2.19(2)             2.1826            2.0866                                                                   
  3316     0.7825    2.17(2)             2.1725            2.0861                                                                   
  3317     0.7829    2.16(2)             2.1652            2.0856                                                                   
  3318     0.7833    2.15(2)             2.1620            2.0851                                                                   
  3319     0.7837    2.15(2)             2.1615            2.0845                                                                   
  3320     0.7841    2.15(2)             2.1641            2.0840                                                                   
  3321     0.7845    2.17(2)             2.1690            2.0835                                                                   
  3322     0.7848    2.19(2)             2.1748            2.0829                                                                   
  3323     0.7852    2.19(2)             2.1802            2.0824                                                                   
  3324     0.7856    2.19(2)             2.1841            2.0819                                                                   
  3325     0.7860    2.18(2)             2.1863            2.0814                                                                   
  3326     0.7864    2.18(2)             2.1890            2.0808                                                                   
  3327     0.7868    2.19(2)             2.1953            2.0803                                                                   
  3328     0.7872    2.22(2)             2.2091            2.0798                                                                   
  3329     0.7876    2.27(2)             2.2281            2.0792                                                                   
  3330     0.7880    2.30(2)             2.2397            2.0787                                                                   
  3331     0.7884    2.29(2)             2.2383            2.0782                                                                   
  3332     0.7888    2.26(2)             2.2301            2.0776                                                                   
  3333     0.7892    2.28(2)             2.2219            2.0771                                                                   
  3334     0.7896    2.25(2)             2.2152            2.0766                                                                   
  3335     0.7900    2.23(2)             2.2062            2.0760                                                                   
  3336     0.7904    2.22(2)             2.1938            2.0755                                                                   
  3337     0.7908    2.22(2)             2.1802            2.0750                                                                   
  3338     0.7912    2.24(2)             2.1662            2.0744                                                                   
  3339     0.7915    2.18(2)             2.1555            2.0739                                                                   
  3340     0.7919    2.16(2)             2.1470            2.0734                                                                   
  3341     0.7923    2.14(2)             2.1406            2.0728                                                                   
  3342     0.7927    2.12(2)             2.1357            2.0723                                                                   
  3343     0.7931    2.14(2)             2.1315            2.0718                                                                   
  3344     0.7935    2.13(2)             2.1273            2.0712                                                                   
  3345     0.7939    2.10(2)             2.1227            2.0707                                                                   
  3346     0.7943    2.11(2)             2.1177            2.0702                                                                   
  3347     0.7947    2.11(2)             2.1126            2.0696                                                                   
  3348     0.7951    2.10(2)             2.1074            2.0691                                                                   
  3349     0.7955    2.10(2)             2.1028            2.0685                                                                   
  3350     0.7959    2.11(2)             2.0991            2.0680                                                                   
  3351     0.7963    2.11(2)             2.0963            2.0675                                                                   
  3352     0.7967    2.10(2)             2.0943            2.0669                                                                   
  3353     0.7971    2.09(2)             2.0931            2.0664                                                                   
  3354     0.7975    2.07(2)             2.0921            2.0659                                                                   
  3355     0.7979    2.11(2)             2.0913            2.0653                                                                   
  3356     0.7983    2.10(2)             2.0903            2.0648                                                                   
  3357     0.7987    2.09(2)             2.0923            2.0642                                                                   
  3358     0.7991    2.09(2)             2.0914            2.0637                                                                   
  3359     0.7995    2.08(2)             2.0902            2.0632                                                                   
  3360     0.7999    2.07(2)             2.0889            2.0626                                                                   
  3361     0.8003    2.07(2)             2.0874            2.0621                                                                   
  3362     0.8007    2.09(2)             2.0857            2.0615                                                                   
  3363     0.8011    2.08(2)             2.0840            2.0610                                                                   
  3364     0.8015    2.08(2)             2.0823            2.0605                                                                   
  3365     0.8019    2.11(2)             2.0806            2.0599                                                                   
  3366     0.8023    2.11(2)             2.0790            2.0594                                                                   
  3367     0.8027    2.09(2)             2.0804            2.0588                                                                   
  3368     0.8031    2.07(2)             2.0796            2.0583                                                                   
  3369     0.8035    2.08(2)             2.0793            2.0578                                                                   
  3370     0.8039    2.08(2)             2.0796            2.0572                                                                   
  3371     0.8043    2.08(2)             2.0796            2.0567                                                                   
  3372     0.8047    2.09(2)             2.0817            2.0561                                                                   
  3373     0.8051    2.09(2)             2.0850            2.0556                                                                   
  3374     0.8055    2.09(2)             2.0902            2.0550                                                                   
  3375     0.8059    2.10(2)             2.0981            2.0545                                                                   
  3376     0.8063    2.13(2)             2.1105            2.0540                                                                   
  3377     0.8067    2.14(2)             2.1307            2.0534                                                                   
  3378     0.8071    2.18(2)             2.1631            2.0529                                                                   
  3379     0.8075    2.22(2)             2.2093            2.0523                                                                   
  3380     0.8079    2.23(2)             2.2601            2.0518                                                                   
  3381     0.8083    2.28(2)             2.3070            2.0512                                                                   
  3382     0.8088    2.29(2)             2.3440            2.0507                                                                   
  3383     0.8092    2.33(2)             2.3586            2.0501                                                                   
  3384     0.8096    2.31(2)             2.3498            2.0496                                                                   
  3385     0.8100    2.29(2)             2.3272            2.0490                                                                   
  3386     0.8104    2.28(2)             2.2998            2.0485                                                                   
  3387     0.8108    2.26(2)             2.2733            2.0479                                                                   
  3388     0.8112    2.23(2)             2.2508            2.0474                                                                   
  3389     0.8116    2.21(2)             2.2333            2.0469                                                                   
  3390     0.8120    2.20(2)             2.2203            2.0463                                                                   
  3391     0.8124    2.19(2)             2.2111            2.0458                                                                   
  3392     0.8128    2.20(2)             2.2058            2.0452                                                                   
  3393     0.8132    2.23(2)             2.2041            2.0447                                                                   
  3394     0.8136    2.18(2)             2.2044            2.0441                                                                   
  3395     0.8140    2.21(2)             2.2045            2.0436                                                                   
  3396     0.8144    2.17(2)             2.2024            2.0430                                                                   
  3397     0.8148    2.18(2)             2.1972            2.0429                                                                   
  3398     0.8152    2.16(2)             2.1891            2.0435                                                                   
  3399     0.8157    2.18(2)             2.1779            2.0440                                                                   
  3400     0.8161    2.18(2)             2.1649            2.0446                                                                   
  3401     0.8165    2.16(2)             2.1513            2.0451                                                                   
  3402     0.8169    2.14(2)             2.1380            2.0457                                                                   
  3403     0.8173    2.14(2)             2.1258            2.0462                                                                   
  3404     0.8177    2.12(2)             2.1151            2.0467                                                                   
  3405     0.8181    2.12(2)             2.1058            2.0473                                                                   
  3406     0.8185    2.11(2)             2.0982            2.0478                                                                   
  3407     0.8189    2.11(2)             2.0919            2.0484                                                                   
  3408     0.8193    2.09(2)             2.0872            2.0489                                                                   
  3409     0.8197    2.08(2)             2.0840            2.0495                                                                   
  3410     0.8202    2.10(2)             2.0834            2.0500                                                                   
  3411     0.8206    2.11(2)             2.0850            2.0506                                                                   
  3412     0.8210    2.11(2)             2.0885            2.0511                                                                   
  3413     0.8214    2.10(2)             2.0908            2.0517                                                                   
  3414     0.8218    2.09(2)             2.0902            2.0522                                                                   
  3415     0.8222    2.09(2)             2.0877            2.0528                                                                   
  3416     0.8226    2.08(2)             2.0845            2.0533                                                                   
  3417     0.8230    2.08(2)             2.0813            2.0539                                                                   
  3418     0.8234    2.08(2)             2.0785            2.0544                                                                   
  3419     0.8239    2.09(2)             2.0761            2.0550                                                                   
  3420     0.8243    2.09(2)             2.0743            2.0555                                                                   
  3421     0.8247    2.08(2)             2.0733            2.0561                                                                   
  3422     0.8251    2.07(2)             2.0739            2.0566                                                                   
  3423     0.8255    2.07(2)             2.0777            2.0572                                                                   
  3424     0.8259    2.07(2)             2.0884            2.0577                                                                   
  3425     0.8263    2.07(2)             2.0994            2.0583                                                                   
  3426     0.8267    2.09(2)             2.1087            2.0588                                                                   
  3427     0.8272    2.13(2)             2.1131            2.0594                                                                   
  3428     0.8276    2.14(2)             2.1113            2.0599                                                                   
  3429     0.8280    2.10(2)             2.1094            2.0605                                                                   
  3430     0.8284    2.08(2)             2.1084            2.0610                                                                   
  3431     0.8288    2.10(2)             2.1098            2.0616                                                                   
  3432     0.8292    2.11(2)             2.1142            2.0621                                                                   
  3433     0.8296    2.12(2)             2.1224            2.0627                                                                   
  3434     0.8301    2.11(2)             2.1358            2.0632                                                                   
  3435     0.8305    2.15(2)             2.1574            2.0638                                                                   
  3436     0.8309    2.20(2)             2.1906            2.0643                                                                   
  3437     0.8313    2.22(2)             2.2325            2.0649                                                                   
  3438     0.8317    2.23(2)             2.2637            2.0654                                                                   
  3439     0.8321    2.24(2)             2.2703            2.0660                                                                   
  3440     0.8325    2.23(2)             2.2585            2.0665                                                                   
  3441     0.8330    2.20(2)             2.2385            2.0671                                                                   
  3442     0.8334    2.21(2)             2.2168            2.0677                                                                   
  3443     0.8338    2.19(2)             2.1961            2.0682                                                                   
  3444     0.8342    2.16(2)             2.1778            2.0688                                                                   
  3445     0.8346    2.14(2)             2.1620            2.0693                                                                   
  3446     0.8350    2.14(2)             2.1485            2.0699                                                                   
  3447     0.8355    2.11(2)             2.1396            2.0704                                                                   
  3448     0.8359    2.09(2)             2.1304            2.0710                                                                   
  3449     0.8363    2.07(2)             2.1227            2.0716                                                                   
  3450     0.8367    2.07(2)             2.1166            2.0721                                                                   
  3451     0.8371    2.10(2)             2.1120            2.0727                                                                   
  3452     0.8376    2.07(2)             2.1086            2.0732                                                                   
  3453     0.8380    2.07(2)             2.1067            2.0738                                                                   
  3454     0.8384    2.07(2)             2.1069            2.0743                                                                   
  3455     0.8388    2.09(2)             2.1098            2.0749                                                                   
  3456     0.8392    2.07(2)             2.1156            2.0755                                                                   
  3457     0.8397    2.06(2)             2.1222            2.0760                                                                   
  3458     0.8401    2.08(2)             2.1260            2.0766                                                                   
  3459     0.8405    2.09(2)             2.1277            2.0771                                                                   
  3460     0.8409    2.08(2)             2.1291            2.0777                                                                   
  3461     0.8413    2.09(2)             2.1322            2.0783                                                                   
  3462     0.8418    2.11(2)             2.1401            2.0788                                                                   
  3463     0.8422    2.14(2)             2.1575            2.0794                                                                   
  3464     0.8426    2.17(2)             2.1903            2.0800                                                                   
  3465     0.8430    2.21(2)             2.2389            2.0805                                                                   
  3466     0.8434    2.24(2)             2.2828            2.0811                                                                   
  3467     0.8439    2.26(2)             2.2991            2.0816                                                                   
  3468     0.8443    2.26(2)             2.2916            2.0822                                                                   
  3469     0.8447    2.24(2)             2.2727            2.0828                                                                   
  3470     0.8451    2.21(2)             2.2512            2.0833                                                                   
  3471     0.8456    2.17(2)             2.2304            2.0839                                                                   
  3472     0.8460    2.15(2)             2.2123            2.0845                                                                   
  3473     0.8464    2.14(2)             2.1963            2.0850                                                                   
  3474     0.8468    2.13(2)             2.1825            2.0856                                                                   
  3475     0.8472    2.12(2)             2.1710            2.0861                                                                   
  3476     0.8477    2.10(2)             2.1616            2.0867                                                                   
  3477     0.8481    2.10(2)             2.1547            2.0873                                                                   
  3478     0.8485    2.10(2)             2.1502            2.0878                                                                   
  3479     0.8489    2.09(2)             2.1484            2.0884                                                                   
  3480     0.8494    2.12(2)             2.1481            2.0890                                                                   
  3481     0.8498    2.12(2)             2.1512            2.0895                                                                   
  3482     0.8502    2.12(2)             2.1561            2.0901                                                                   
  3483     0.8506    2.14(2)             2.1624            2.0907                                                                   
  3484     0.8511    2.16(2)             2.1680            2.0912                                                                   
  3485     0.8515    2.17(2)             2.1695            2.0918                                                                   
  3486     0.8519    2.16(2)             2.1663            2.0924                                                                   
  3487     0.8523    2.14(2)             2.1602            2.0929                                                                   
  3488     0.8528    2.14(2)             2.1533            2.0935                                                                   
  3489     0.8532    2.10(2)             2.1466            2.0941                                                                   
  3490     0.8536    2.11(2)             2.1480            2.0947                                                                   
  3491     0.8540    2.14(2)             2.1444            2.0952                                                                   
  3492     0.8545    2.12(2)             2.1431            2.0958                                                                   
  3493     0.8549    2.10(2)             2.1445            2.0964                                                                   
  3494     0.8553    2.12(2)             2.1493            2.0969                                                                   
  3495     0.8558    2.12(2)             2.1584            2.0975                                                                   
  3496     0.8562    2.13(2)             2.1738            2.0981                                                                   
  3497     0.8566    2.15(2)             2.1931            2.0986                                                                   
  3498     0.8570    2.17(2)             2.2173            2.0992                                                                   
  3499     0.8575    2.19(2)             2.2456            2.0998                                                                   
  3500     0.8579    2.22(2)             2.2789            2.1004                                                                   
  3501     0.8583    2.27(2)             2.3185            2.1009                                                                   
  3502     0.8588    2.33(2)             2.3734            2.1015                                                                   
  3503     0.8592    2.43(2)             2.4539            2.1021                                                                   
  3504     0.8596    2.57(2)             2.5497            2.1026                                                                   
  3505     0.8600    2.62(2)             2.6115            2.1032                                                                   
  3506     0.8605    2.63(2)             2.6155            2.1038                                                                   
  3507     0.8609    2.62(2)             2.5830            2.1044                                                                   
  3508     0.8613    2.58(2)             2.5396            2.1049                                                                   
  3509     0.8618    2.55(2)             2.5003            2.1055                                                                   
  3510     0.8622    2.50(2)             2.4681            2.1061                                                                   
  3511     0.8626    2.45(2)             2.4342            2.1067                                                                   
  3512     0.8631    2.40(2)             2.3961            2.1072                                                                   
  3513     0.8635    2.35(2)             2.3577            2.1078                                                                   
  3514     0.8639    2.30(2)             2.3221            2.1083                                                                   
  3515     0.8644    2.27(2)             2.2905            2.1083                                                                   
  3516     0.8648    2.24(2)             2.2635            2.1083                                                                   
  3517     0.8652    2.23(2)             2.2410            2.1084                                                                   
  3518     0.8657    2.23(2)             2.2228            2.1084                                                                   
  3519     0.8661    2.22(2)             2.2086            2.1084                                                                   
  3520     0.8665    2.20(2)             2.1989            2.1084                                                                   
  3521     0.8670    2.18(2)             2.1942            2.1085                                                                   
  3522     0.8674    2.20(2)             2.1956            2.1085                                                                   
  3523     0.8678    2.21(2)             2.2039            2.1085                                                                   
  3524     0.8683    2.24(2)             2.2199            2.1085                                                                   
  3525     0.8687    2.29(2)             2.2434            2.1085                                                                   
  3526     0.8691    2.32(2)             2.2729            2.1086                                                                   
  3527     0.8696    2.33(2)             2.3054            2.1086                                                                   
  3528     0.8700    2.34(2)             2.3360            2.1086                                                                   
  3529     0.8704    2.37(2)             2.3602            2.1086                                                                   
  3530     0.8709    2.40(2)             2.3741            2.1087                                                                   
  3531     0.8713    2.39(2)             2.3765            2.1087                                                                   
  3532     0.8717    2.40(2)             2.3684            2.1087                                                                   
  3533     0.8722    2.37(2)             2.3522            2.1087                                                                   
  3534     0.8726    2.38(2)             2.3310            2.1087                                                                   
  3535     0.8730    2.36(2)             2.3077            2.1088                                                                   
  3536     0.8735    2.33(2)             2.2844            2.1088                                                                   
  3537     0.8739    2.29(2)             2.2621            2.1088                                                                   
  3538     0.8744    2.27(2)             2.2415            2.1088                                                                   
  3539     0.8748    2.28(2)             2.2229            2.1089                                                                   
  3540     0.8752    2.23(2)             2.2065            2.1089                                                                   
  3541     0.8757    2.21(2)             2.1922            2.1089                                                                   
  3542     0.8761    2.24(2)             2.1802            2.1089                                                                   
  3543     0.8765    2.23(2)             2.1701            2.1089                                                                   
  3544     0.8770    2.16(2)             2.1619            2.1090                                                                   
  3545     0.8774    2.18(2)             2.1565            2.1090                                                                   
  3546     0.8779    2.16(2)             2.1522            2.1090                                                                   
  3547     0.8783    2.18(2)             2.1499            2.1090                                                                   
  3548     0.8787    2.13(2)             2.1474            2.1090                                                                   
  3549     0.8792    2.18(2)             2.1495            2.1091                                                                   
  3550     0.8796    2.17(2)             2.1534            2.1091                                                                   
  3551     0.8801    2.17(2)             2.1579            2.1091                                                                   
  3552     0.8805    2.18(2)             2.1620            2.1091                                                                   
  3553     0.8809    2.22(2)             2.1644            2.1092                                                                   
  3554     0.8814    2.17(2)             2.1645            2.1092                                                                   
  3555     0.8818    2.19(2)             2.1625            2.1092                                                                   
  3556     0.8823    2.17(2)             2.1590            2.1092                                                                   
  3557     0.8827    2.15(2)             2.1545            2.1092                                                                   
  3558     0.8831    2.16(2)             2.1499            2.1093                                                                   
  3559     0.8836    2.15(2)             2.1456            2.1093                                                                   
  3560     0.8840    2.15(2)             2.1420            2.1093                                                                   
  3561     0.8845    2.15(2)             2.1395            2.1093                                                                   
  3562     0.8849    2.13(2)             2.1383            2.1094                                                                   
  3563     0.8854    2.14(2)             2.1389            2.1094                                                                   
  3564     0.8858    2.16(2)             2.1429            2.1094                                                                   
  3565     0.8862    2.18(2)             2.1528            2.1094                                                                   
  3566     0.8867    2.19(2)             2.1722            2.1094                                                                   
  3567     0.8871    2.19(2)             2.2000            2.1095                                                                   
  3568     0.8876    2.18(2)             2.2230            2.1095                                                                   
  3569     0.8880    2.18(2)             2.2350            2.1095                                                                   
  3570     0.8885    2.19(2)             2.2308            2.1095                                                                   
  3571     0.8889    2.19(2)             2.2206            2.1096                                                                   
  3572     0.8893    2.18(2)             2.2087            2.1096                                                                   
  3573     0.8898    2.17(2)             2.1971            2.1096                                                                   
  3574     0.8902    2.16(2)             2.1870            2.1096                                                                   
  3575     0.8907    2.16(2)             2.1788            2.1096                                                                   
  3576     0.8911    2.14(2)             2.1719            2.1097                                                                   
  3577     0.8916    2.14(2)             2.1670            2.1097                                                                   
  3578     0.8920    2.15(2)             2.1632            2.1097                                                                   
  3579     0.8925    2.14(2)             2.1609            2.1097                                                                   
  3580     0.8929    2.14(2)             2.1606            2.1098                                                                   
  3581     0.8934    2.17(2)             2.1633            2.1098                                                                   
  3582     0.8938    2.17(2)             2.1716            2.1098                                                                   
  3583     0.8942    2.19(2)             2.1895            2.1098                                                                   
  3584     0.8947    2.25(2)             2.2264            2.1099                                                                   
  3585     0.8951    2.32(2)             2.2926            2.1099                                                                   
  3586     0.8956    2.44(2)             2.3805            2.1099                                                                   
  3587     0.8960    2.52(2)             2.4458            2.1099                                                                   
  3588     0.8965    2.53(2)             2.4604            2.1099                                                                   
  3589     0.8969    2.52(2)             2.4394            2.1100                                                                   
  3590     0.8974    2.49(2)             2.4027            2.1100                                                                   
  3591     0.8978    2.42(2)             2.3635            2.1100                                                                   
  3592     0.8983    2.39(2)             2.3269            2.1100                                                                   
  3593     0.8987    2.32(2)             2.2946            2.1101                                                                   
  3594     0.8992    2.27(2)             2.2667            2.1101                                                                   
  3595     0.8996    2.21(2)             2.2432            2.1101                                                                   
  3596     0.9001    2.22(2)             2.2233            2.1101                                                                   
  3597     0.9005    2.19(2)             2.2071            2.1101                                                                   
  3598     0.9010    2.16(2)             2.1941            2.1102                                                                   
  3599     0.9014    2.17(2)             2.1841            2.1102                                                                   
  3600     0.9019    2.16(2)             2.1771            2.1098                                                                   
  3601     0.9023    2.16(2)             2.1734            2.1091                                                                   
  3602     0.9028    2.14(2)             2.1779            2.1084                                                                   
  3603     0.9032    2.17(2)             2.1910            2.1077                                                                   
  3604     0.9037    2.20(2)             2.2088            2.1070                                                                   
  3605     0.9041    2.21(2)             2.2219            2.1063                                                                   
  3606     0.9046    2.23(2)             2.2304            2.1056                                                                   
  3607     0.9050    2.25(2)             2.2386            2.1049                                                                   
  3608     0.9055    2.25(2)             2.2444            2.1042                                                                   
  3609     0.9059    2.26(2)             2.2432            2.1035                                                                   
  3610     0.9064    2.25(2)             2.2375            2.1028                                                                   
  3611     0.9069    2.24(2)             2.2270            2.1021                                                                   
  3612     0.9073    2.24(2)             2.2178            2.1014                                                                   
  3613     0.9078    2.23(2)             2.2114            2.1007                                                                   
  3614     0.9082    2.23(2)             2.2076            2.1000                                                                   
  3615     0.9087    2.18(2)             2.2059            2.0993                                                                   
  3616     0.9091    2.18(2)             2.2054            2.0986                                                                   
  3617     0.9096    2.18(2)             2.2055            2.0979                                                                   
  3618     0.9100    2.17(2)             2.2051            2.0972                                                                   
  3619     0.9105    2.17(2)             2.2033            2.0965                                                                   
  3620     0.9109    2.16(2)             2.1965            2.0958                                                                   
  3621     0.9114    2.18(2)             2.1910            2.0951                                                                   
  3622     0.9119    2.20(2)             2.1838            2.0944                                                                   
  3623     0.9123    2.21(2)             2.1756            2.0937                                                                   
  3624     0.9128    2.18(2)             2.1794            2.0930                                                                   
  3625     0.9132    2.13(2)             2.1731            2.0923                                                                   
  3626     0.9137    2.14(2)             2.1683            2.0916                                                                   
  3627     0.9141    2.14(2)             2.1658            2.0909                                                                   
  3628     0.9146    2.14(2)             2.1661            2.0902                                                                   
  3629     0.9151    2.13(2)             2.1706            2.0895                                                                   
  3630     0.9155    2.12(2)             2.1812            2.0888                                                                   
  3631     0.9160    2.17(2)             2.2025            2.0881                                                                   
  3632     0.9164    2.22(2)             2.2431            2.0874                                                                   
  3633     0.9169    2.26(2)             2.3149            2.0867                                                                   
  3634     0.9173    2.37(2)             2.4221            2.0860                                                                   
  3635     0.9178    2.49(3)             2.5434            2.0852                                                                   
  3636     0.9183    2.64(3)             2.6668            2.0845                                                                   
  3637     0.9187    2.76(3)             2.8081            2.0838                                                                   
  3638     0.9192    2.85(3)             2.9313            2.0831                                                                   
  3639     0.9196    2.85(3)             2.9666            2.0824                                                                   
  3640     0.9201    2.82(3)             2.9171            2.0817                                                                   
  3641     0.9206    2.75(3)             2.8248            2.0810                                                                   
  3642     0.9210    2.65(3)             2.7226            2.0803                                                                   
  3643     0.9215    2.54(3)             2.6258            2.0796                                                                   
  3644     0.9219    2.46(3)             2.5400            2.0789                                                                   
  3645     0.9224    2.38(2)             2.4657            2.0782                                                                   
  3646     0.9229    2.34(2)             2.4088            2.0774                                                                   
  3647     0.9233    2.26(2)             2.3558            2.0767                                                                   
  3648     0.9238    2.26(2)             2.3113            2.0760                                                                   
  3649     0.9242    2.23(2)             2.2743            2.0753                                                                   
  3650     0.9247    2.17(2)             2.2434            2.0746                                                                   
  3651     0.9252    2.21(2)             2.2179            2.0739                                                                   
  3652     0.9256    2.18(2)             2.1968            2.0732                                                                   
  3653     0.9261    2.15(2)             2.1797            2.0725                                                                   
  3654     0.9266    2.15(2)             2.1660            2.0717                                                                   
  3655     0.9270    2.14(2)             2.1561            2.0710                                                                   
  3656     0.9275    2.13(2)             2.1516            2.0703                                                                   
  3657     0.9280    2.13(2)             2.1552            2.0696                                                                   
  3658     0.9284    2.18(2)             2.1678            2.0689                                                                   
  3659     0.9289    2.19(2)             2.1837            2.0682                                                                   
  3660     0.9293    2.19(2)             2.1983            2.0675                                                                   
  3661     0.9298    2.21(2)             2.2001            2.0667                                                                   
  3662     0.9303    2.19(2)             2.1977            2.0660                                                                   
  3663     0.9307    2.20(2)             2.1974            2.0653                                                                   
  3664     0.9312    2.21(2)             2.2046            2.0646                                                                   
  3665     0.9317    2.24(2)             2.2270            2.0639                                                                   
  3666     0.9321    2.29(2)             2.2787            2.0632                                                                   
  3667     0.9326    2.42(3)             2.3838            2.0625                                                                   
  3668     0.9331    2.61(3)             2.5551            2.0622                                                                   
  3669     0.9335    2.77(3)             2.7493            2.0619                                                                   
  3670     0.9340    2.84(3)             2.8571            2.0616                                                                   
  3671     0.9345    2.83(3)             2.8582            2.0612                                                                   
  3672     0.9349    2.79(3)             2.7992            2.0609                                                                   
  3673     0.9354    2.73(3)             2.7242            2.0606                                                                   
  3674     0.9359    2.66(3)             2.6604            2.0603                                                                   
  3675     0.9363    2.63(3)             2.6265            2.0599                                                                   
  3676     0.9368    2.62(3)             2.6320            2.0596                                                                   
  3677     0.9373    2.63(3)             2.6581            2.0593                                                                   
  3678     0.9377    2.64(3)             2.6583            2.0590                                                                   
  3679     0.9382    2.60(3)             2.6130            2.0586                                                                   
  3680     0.9387    2.52(3)             2.5491            2.0583                                                                   
  3681     0.9392    2.45(3)             2.4810            2.0580                                                                   
  3682     0.9396    2.40(3)             2.4180            2.0577                                                                   
  3683     0.9401    2.34(3)             2.3631            2.0573                                                                   
  3684     0.9406    2.29(2)             2.3168            2.0570                                                                   
  3685     0.9410    2.26(2)             2.2782            2.0567                                                                   
  3686     0.9415    2.24(2)             2.2467            2.0563                                                                   
  3687     0.9420    2.23(2)             2.2217            2.0560                                                                   
  3688     0.9424    2.21(2)             2.2035            2.0557                                                                   
  3689     0.9429    2.21(2)             2.1956            2.0554                                                                   
  3690     0.9434    2.20(2)             2.1966            2.0550                                                                   
  3691     0.9439    2.20(2)             2.2078            2.0547                                                                   
  3692     0.9443    2.20(2)             2.2181            2.0544                                                                   
  3693     0.9448    2.23(2)             2.2160            2.0541                                                                   
  3694     0.9453    2.22(2)             2.2030            2.0537                                                                   
  3695     0.9458    2.15(2)             2.1853            2.0534                                                                   
  3696     0.9462    2.13(2)             2.1672            2.0531                                                                   
  3697     0.9467    2.14(2)             2.1507            2.0527                                                                   
  3698     0.9472    2.16(2)             2.1363            2.0524                                                                   
  3699     0.9476    2.15(2)             2.1241            2.0521                                                                   
  3700     0.9481    2.12(2)             2.1138            2.0518                                                                   
  3701     0.9486    2.09(2)             2.1052            2.0514                                                                   
  3702     0.9491    2.11(2)             2.0914            2.0511                                                                   
  3703     0.9495    2.11(2)             2.0861            2.0508                                                                   
  3704     0.9500    2.11(2)             2.0819            2.0504                                                                   
  3705     0.9505    2.12(2)             2.0785            2.0501                                                                   
  3706     0.9510    2.07(2)             2.0760            2.0498                                                                   
  3707     0.9514    2.05(2)             2.0741            2.0494                                                                   
  3708     0.9519    2.07(2)             2.0730            2.0491                                                                   
  3709     0.9524    2.08(2)             2.0726            2.0488                                                                   
  3710     0.9529    2.07(2)             2.0729            2.0484                                                                   
  3711     0.9533    2.03(2)             2.0740            2.0481                                                                   
  3712     0.9538    2.04(2)             2.0761            2.0478                                                                   
  3713     0.9543    2.07(2)             2.0793            2.0473                                                                   
  3714     0.9548    2.09(2)             2.0832            2.0461                                                                   
  3715     0.9553    2.07(2)             2.0888            2.0449                                                                   
  3716     0.9557    2.08(2)             2.0963            2.0437                                                                   
  3717     0.9562    2.08(2)             2.1034            2.0425                                                                   
  3718     0.9567    2.11(2)             2.1120            2.0413                                                                   
  3719     0.9572    2.12(2)             2.1184            2.0400                                                                   
  3720     0.9576    2.11(2)             2.1210            2.0388                                                                   
  3721     0.9581    2.11(2)             2.1197            2.0376                                                                   
  3722     0.9586    2.11(2)             2.1153            2.0364                                                                   
  3723     0.9591    2.11(2)             2.1088            2.0352                                                                   
  3724     0.9596    2.10(2)             2.1013            2.0339                                                                   
  3725     0.9600    2.10(2)             2.0934            2.0327                                                                   
  3726     0.9605    2.09(2)             2.0856            2.0315                                                                   
  3727     0.9610    2.06(2)             2.0784            2.0303                                                                   
  3728     0.9615    2.05(2)             2.0714            2.0291                                                                   
  3729     0.9620    2.06(2)             2.0651            2.0278                                                                   
  3730     0.9624    2.06(2)             2.0593            2.0266                                                                   
  3731     0.9629    2.06(2)             2.0540            2.0254                                                                   
  3732     0.9634    2.06(2)             2.0493            2.0242                                                                   
  3733     0.9639    2.07(2)             2.0446            2.0229                                                                   
  3734     0.9644    2.07(2)             2.0407            2.0217                                                                   
  3735     0.9649    2.06(2)             2.0373            2.0205                                                                   
  3736     0.9653    2.05(2)             2.0341            2.0192                                                                   
  3737     0.9658    2.03(2)             2.0313            2.0180                                                                   
  3738     0.9663    2.05(2)             2.0287            2.0168                                                                   
  3739     0.9668    2.04(2)             2.0264            2.0156                                                                   
  3740     0.9673    2.04(2)             2.0243            2.0143                                                                   
  3741     0.9678    2.03(2)             2.0224            2.0131                                                                   
  3742     0.9682    2.01(2)             2.0209            2.0119                                                                   
  3743     0.9687    2.04(2)             2.0198            2.0106                                                                   
  3744     0.9692    2.03(2)             2.0195            2.0094                                                                   
  3745     0.9697    2.01(2)             2.0207            2.0082                                                                   
  3746     0.9702    2.01(2)             2.0239            2.0069                                                                   
  3747     0.9707    2.01(2)             2.0281            2.0057                                                                   
  3748     0.9711    2.00(2)             2.0303            2.0045                                                                   
  3749     0.9716    2.02(2)             2.0293            2.0032                                                                   
  3750     0.9721    2.02(2)             2.0263            2.0020                                                                   
  3751     0.9726    2.03(2)             2.0226            2.0008                                                                   
  3752     0.9731    2.01(2)             2.0203            1.9995                                                                   
  3753     0.9736    1.95(2)             2.0169            1.9983                                                                   
  3754     0.9741    1.98(2)             2.0141            1.9975                                                                   
  3755     0.9746    2.01(2)             2.0117            1.9969                                                                   
  3756     0.9750    1.97(2)             2.0095            1.9962                                                                   
  3757     0.9755    1.98(2)             2.0076            1.9956                                                                   
  3758     0.9760    1.98(2)             2.0072            1.9949                                                                   
  3759     0.9765    1.98(2)             2.0058            1.9943                                                                   
  3760     0.9770    1.98(2)             2.0047            1.9936                                                                   
  3761     0.9775    2.01(2)             2.0039            1.9930                                                                   
  3762     0.9780    2.02(2)             2.0033            1.9923                                                                   
  3763     0.9785    2.03(2)             2.0031            1.9917                                                                   
  3764     0.9789    2.02(2)             2.0034            1.9910                                                                   
  3765     0.9794    2.03(2)             2.0041            1.9904                                                                   
  3766     0.9799    2.02(2)             2.0046            1.9897                                                                   
  3767     0.9804    1.98(2)             2.0078            1.9891                                                                   
  3768     0.9809    2.02(2)             2.0141            1.9884                                                                   
  3769     0.9814    2.07(2)             2.0268            1.9878                                                                   
  3770     0.9819    2.09(2)             2.0502            1.9871                                                                   
  3771     0.9824    2.11(2)             2.0846            1.9865                                                                   
  3772     0.9829    2.16(3)             2.1157            1.9858                                                                   
  3773     0.9834    2.16(3)             2.1277            1.9852                                                                   
  3774     0.9839    2.15(3)             2.1230            1.9845                                                                   
  3775     0.9843    2.15(3)             2.1107            1.9839                                                                   
  3776     0.9848    2.15(3)             2.1058            1.9832                                                                   
  3777     0.9853    2.15(3)             2.0943            1.9826                                                                   
  3778     0.9858    2.12(3)             2.0855            1.9819                                                                   
  3779     0.9863    2.11(3)             2.0800            1.9813                                                                   
  3780     0.9868    2.11(3)             2.0791            1.9806                                                                   
  3781     0.9873    2.11(3)             2.0841            1.9800                                                                   
  3782     0.9878    2.11(3)             2.0964            1.9793                                                                   
  3783     0.9883    2.12(3)             2.1173            1.9787                                                                   
  3784     0.9888    2.20(3)             2.1474            1.9780                                                                   
  3785     0.9893    2.26(3)             2.1857            1.9773                                                                   
  3786     0.9898    2.29(3)             2.2309            1.9767                                                                   
  3787     0.9903    2.33(3)             2.2810            1.9760                                                                   
  3788     0.9908    2.38(3)             2.3365            1.9754                                                                   
  3789     0.9913    2.44(3)             2.4044            1.9747                                                                   
  3790     0.9918    2.54(3)             2.4958            1.9741                                                                   
  3791     0.9923    2.63(3)             2.6082            1.9734                                                                   
  3792     0.9927    2.72(3)             2.6944            1.9727                                                                   
  3793     0.9932    2.73(3)             2.7193            1.9721                                                                   
  3794     0.9937    2.68(3)             2.7068            1.9714                                                                   
  3795     0.9942    2.61(3)             2.6834            1.9708                                                                   
  3796     0.9947    2.58(3)             2.6418            1.9701                                                                   
  3797     0.9952    2.50(3)             2.5754            1.9695                                                                   
  3798     0.9957    2.42(3)             2.4970            1.9688                                                                   
  3799     0.9962    2.36(3)             2.4196            1.9681                                                                   
  3800     0.9967    2.31(3)             2.3492            1.9675                                                                   
  3801     0.9972    2.27(3)             2.2878            1.9668                                                                   
  3802     0.9977    2.22(3)             2.2355            1.9662                                                                   
  3803     0.9982    2.19(3)             2.1913            1.9655                                                                   
  3804     0.9987    2.14(3)             2.1539            1.9649                                                                   
  3805     0.9992    2.12(3)             2.1287            1.9642                                                                   
  3806     0.9997    2.07(3)             2.1029            1.9636                                                                   
  3807     1.0002    2.08(3)             2.0815            1.9629                                                                   
  3808     1.0007    2.09(3)             2.0640            1.9622                                                                   
  3809     1.0012    2.07(3)             2.0499            1.9616                                                                   
  3810     1.0017    2.02(3)             2.0388            1.9609                                                                   
  3811     1.0022    2.01(3)             2.0306            1.9603                                                                   
  3812     1.0027    2.02(3)             2.0251            1.9596                                                                   
  3813     1.0032    2.01(3)             2.0222            1.9589                                                                   
  3814     1.0037    2.00(2)             2.0237            1.9583                                                                   
  3815     1.0042    2.04(3)             2.0321            1.9576                                                                   
  3816     1.0047    2.10(3)             2.0533            1.9570                                                                   
  3817     1.0052    2.19(3)             2.0980            1.9563                                                                   
  3818     1.0057    2.24(3)             2.1748            1.9556                                                                   
  3819     1.0062    2.30(3)             2.2647            1.9550                                                                   
  3820     1.0067    2.39(3)             2.3166            1.9543                                                                   
  3821     1.0072    2.41(3)             2.3155            1.9537                                                                   
  3822     1.0077    2.37(3)             2.2824            1.9530                                                                   
  3823     1.0083    2.31(3)             2.2383            1.9523                                                                   
  3824     1.0088    2.22(3)             2.1943            1.9517                                                                   
  3825     1.0093    2.17(3)             2.1549            1.9510                                                                   
  3826     1.0098    2.15(3)             2.1209            1.9504                                                                   
  3827     1.0103    2.10(3)             2.0925            1.9497                                                                   
  3828     1.0108    2.06(3)             2.0699            1.9490                                                                   
  3829     1.0113    2.05(3)             2.0538            1.9484                                                                   
  3830     1.0118    2.04(3)             2.0439            1.9477                                                                   
  3831     1.0123    2.03(3)             2.0367            1.9470                                                                   
  3832     1.0128    2.04(3)             2.0280            1.9464                                                                   
  3833     1.0133    2.03(3)             2.0171            1.9457                                                                   
  3834     1.0138    2.01(3)             2.0059            1.9450                                                                   
  3835     1.0143    1.98(3)             1.9927            1.9444                                                                   
  3836     1.0148    1.97(3)             1.9847            1.9437                                                                   
  3837     1.0153    1.99(3)             1.9786            1.9430                                                                   
  3838     1.0158    2.01(3)             1.9741            1.9424                                                                   
  3839     1.0163    1.99(3)             1.9709            1.9417                                                                   
  3840     1.0169    1.99(3)             1.9686            1.9410                                                                   
  3841     1.0174    1.99(3)             1.9667            1.9404                                                                   
  3842     1.0179    1.97(3)             1.9648            1.9397                                                                   
  3843     1.0184    1.97(3)             1.9626            1.9390                                                                   
  3844     1.0189    2.01(3)             1.9600            1.9384                                                                   
  3845     1.0194    1.96(3)             1.9571            1.9377                                                                   
  3846     1.0199    1.95(3)             1.9541            1.9370                                                                   
  3847     1.0204    1.95(3)             1.9512            1.9363                                                                   
  3848     1.0209    1.92(3)             1.9484            1.9357                                                                   
  3849     1.0214    1.94(3)             1.9459            1.9350                                                                   
  3850     1.0220    1.94(3)             1.9436            1.9343                                                                   
  3851     1.0225    1.92(3)             1.9385            1.9337                                                                   
  3852     1.0230    1.95(3)             1.9370            1.9330                                                                   
  3853     1.0235    1.91(3)             1.9356            1.9323                                                                   
  3854     1.0240    1.96(3)             1.9344            1.9316                                                                   
  3855     1.0245    1.90(3)             1.9332            1.9310                                                                   
  3856     1.0250    1.90(3)             1.9322            1.9303                                                                   
  3857     1.0255    1.94(3)             1.9312            1.9296                                                                   
  3858     1.0260    1.95(3)             1.9302            1.9290                                                                   
  3859     1.0266    1.94(3)             1.9294            1.9283                                                                   
  3860     1.0271    1.92(3)             1.9285            1.9276                                                                   
  3861     1.0276    1.92(3)             1.9276            1.9269                                                                   
  3862     1.0281    1.94(3)             1.9268            1.9263                                                                   
  3863     1.0286    1.95(3)             1.9261            1.9256                                                                   
  3864     1.0291    1.92(3)             1.9279            1.9249                                                                   
  3865     1.0296    1.91(3)             1.9274            1.9242                                                                   
  3866     1.0302    1.91(3)             1.9266            1.9233                                                                   
  3867     1.0307    1.93(3)             1.9258            1.9222                                                                   
  3868     1.0312    1.95(3)             1.9251            1.9212                                                                   
  3869     1.0317    1.95(3)             1.9245            1.9202                                                                   
  3870     1.0322    1.94(3)             1.9239            1.9192                                                                   
  3871     1.0327    1.94(3)             1.9234            1.9181                                                                   
  3872     1.0333    1.93(3)             1.9230            1.9171                                                                   
  3873     1.0338    1.92(3)             1.9228            1.9161                                                                   
  3874     1.0343    1.93(3)             1.9228            1.9150                                                                   
  3875     1.0348    1.92(3)             1.9240            1.9140                                                                   
  3876     1.0353    1.93(3)             1.9247            1.9130                                                                   
  3877     1.0358    1.96(3)             1.9260            1.9119                                                                   
  3878     1.0364    1.93(3)             1.9281            1.9109                                                                   
  3879     1.0369    1.91(3)             1.9316            1.9099                                                                   
  3880     1.0374    1.93(3)             1.9378            1.9089                                                                   
  3881     1.0379    1.98(3)             1.9499            1.9078                                                                   
  3882     1.0384    2.01(3)             1.9739            1.9068                                                                   
  3883     1.0390    2.03(3)             2.0169            1.9057                                                                   
  3884     1.0395    2.06(3)             2.0769            1.9047                                                                   
  3885     1.0400    2.09(3)             2.1269            1.9037                                                                   
  3886     1.0405    2.12(3)             2.1443            1.9026                                                                   
  3887     1.0410    2.13(3)             2.1368            1.9016                                                                   
  3888     1.0416    2.12(3)             2.1189            1.9006                                                                   
  3889     1.0421    2.09(3)             2.0991            1.8995                                                                   
  3890     1.0426    2.06(3)             2.0802            1.8985                                                                   
  3891     1.0431    2.05(3)             2.0621            1.8975                                                                   
  3892     1.0436    2.06(3)             2.0442            1.8964                                                                   
  3893     1.0442    2.03(3)             2.0266            1.8954                                                                   
  3894     1.0447    2.00(3)             2.0100            1.8943                                                                   
  3895     1.0452    1.99(3)             1.9951            1.8933                                                                   
  3896     1.0457    2.00(3)             1.9828            1.8923                                                                   
  3897     1.0463    1.99(3)             1.9755            1.8912                                                                   
  3898     1.0468    2.00(3)             1.9713            1.8902                                                                   
  3899     1.0473    1.97(3)             1.9725            1.8891                                                                   
  3900     1.0478    1.98(3)             1.9797            1.8881                                                                   
  3901     1.0483    2.00(3)             1.9934            1.8870                                                                   
  3902     1.0489    1.98(3)             2.0133            1.8860                                                                   
  3903     1.0494    2.00(3)             2.0379            1.8849                                                                   
  3904     1.0499    2.07(3)             2.0649            1.8839                                                                   
  3905     1.0504    2.05(3)             2.0908            1.8829                                                                   
  3906     1.0510    2.10(3)             2.1123            1.8818                                                                   
  3907     1.0515    2.07(3)             2.1273            1.8808                                                                   
  3908     1.0520    2.08(3)             2.1367            1.8797                                                                   
  3909     1.0525    2.08(3)             2.1493            1.8787                                                                   
  3910     1.0531    2.05(3)             2.1546            1.8776                                                                   
  3911     1.0536    2.05(3)             2.1505            1.8766                                                                   
  3912     1.0541    2.02(3)             2.1309            1.8755                                                                   
  3913     1.0547    2.02(3)             2.1012            1.8745                                                                   
  3914     1.0552    2.00(3)             2.0685            1.8734                                                                   
  3915     1.0557    1.97(3)             2.0375            1.8724                                                                   
  3916     1.0562    1.96(3)             2.0083            1.8713                                                                   
  3917     1.0568    1.96(3)             1.9854            1.8703                                                                   
  3918     1.0573    1.97(3)             1.9665            1.8692                                                                   
  3919     1.0578    1.94(3)             1.9511            1.8682                                                                   
  3920     1.0584    1.94(3)             1.9388            1.8671                                                                   
  3921     1.0589    1.93(3)             1.9291            1.8660                                                                   
  3922     1.0594    1.93(3)             1.9218            1.8650                                                                   
  3923     1.0599    1.92(3)             1.9165            1.8639                                                                   
  3924     1.0605    1.92(3)             1.9130            1.8629                                                                   
  3925     1.0610    1.93(3)             1.9114            1.8618                                                                   
  3926     1.0615    1.93(3)             1.9117            1.8608                                                                   
  3927     1.0621    1.92(3)             1.9142            1.8597                                                                   
  3928     1.0626    1.91(3)             1.9194            1.8587                                                                   
  3929     1.0631    1.94(3)             1.9291            1.8581                                                                   
  3930     1.0637    1.97(3)             1.9463            1.8585                                                                   
  3931     1.0642    2.00(3)             1.9771            1.8588                                                                   
  3932     1.0647    2.08(3)             2.0356            1.8591                                                                   
  3933     1.0653    2.21(3)             2.1462            1.8595                                                                   
  3934     1.0658    2.41(3)             2.3227            1.8598                                                                   
  3935     1.0663    2.59(3)             2.5167            1.8602                                                                   
  3936     1.0669    2.68(3)             2.6196            1.8605                                                                   
  3937     1.0674    2.68(3)             2.6129            1.8608                                                                   
  3938     1.0679    2.62(3)             2.5448            1.8612                                                                   
  3939     1.0685    2.52(3)             2.4587            1.8615                                                                   
  3940     1.0690    2.43(3)             2.3761            1.8619                                                                   
  3941     1.0695    2.33(3)             2.3037            1.8622                                                                   
  3942     1.0701    2.23(3)             2.2417            1.8625                                                                   
  3943     1.0706    2.16(3)             2.1881            1.8629                                                                   
  3944     1.0711    2.13(3)             2.1417            1.8632                                                                   
  3945     1.0717    2.12(3)             2.1013            1.8636                                                                   
  3946     1.0722    2.04(3)             2.0663            1.8639                                                                   
  3947     1.0727    2.00(3)             2.0362            1.8643                                                                   
  3948     1.0733    2.02(3)             2.0105            1.8646                                                                   
  3949     1.0738    2.01(3)             1.9888            1.8649                                                                   
  3950     1.0743    1.95(3)             1.9705            1.8653                                                                   
  3951     1.0749    1.94(3)             1.9552            1.8656                                                                   
  3952     1.0754    1.95(3)             1.9425            1.8660                                                                   
  3953     1.0760    1.95(3)             1.9311            1.8663                                                                   
  3954     1.0765    1.92(3)             1.9226            1.8666                                                                   
  3955     1.0770    1.94(3)             1.9156            1.8670                                                                   
  3956     1.0776    1.93(3)             1.9100            1.8673                                                                   
  3957     1.0781    1.92(3)             1.9055            1.8677                                                                   
  3958     1.0787    1.91(3)             1.9019            1.8680                                                                   
  3959     1.0792    1.95(3)             1.8992            1.8684                                                                   
  3960     1.0797    1.93(3)             1.8973            1.8687                                                                   
  3961     1.0803    1.89(3)             1.8964            1.8690                                                                   
  3962     1.0808    1.89(3)             1.8965            1.8694                                                                   
  3963     1.0814    1.89(3)             1.8973            1.8697                                                                   
  3964     1.0819    1.93(3)             1.8986            1.8701                                                                   
  3965     1.0824    1.90(3)             1.8999            1.8704                                                                   
  3966     1.0830    1.89(3)             1.8944            1.8708                                                                   
  3967     1.0835    1.91(3)             1.8948            1.8711                                                                   
  3968     1.0841    1.93(3)             1.8942            1.8715                                                                   
  3969     1.0846    1.94(3)             1.9126            1.8718                                                                   
  3970     1.0851    1.91(3)             1.9129            1.8722                                                                   
  3971     1.0857    1.91(3)             1.9134            1.8725                                                                   
  3972     1.0862    1.91(3)             1.9145            1.8728                                                                   
  3973     1.0868    1.90(3)             1.9163            1.8732                                                                   
  3974     1.0873    1.91(3)             1.9188            1.8731                                                                   
  3975     1.0879    1.94(3)             1.9224            1.8729                                                                   
  3976     1.0884    1.95(3)             1.9276            1.8727                                                                   
  3977     1.0889    1.94(3)             1.9349            1.8724                                                                   
  3978     1.0895    1.94(3)             1.9451            1.8722                                                                   
  3979     1.0900    1.93(3)             1.9592            1.8719                                                                   
  3980     1.0906    1.95(3)             1.9794            1.8717                                                                   
  3981     1.0911    2.00(3)             2.0099            1.8715                                                                   
  3982     1.0917    2.07(3)             2.0605            1.8712                                                                   
  3983     1.0922    2.22(3)             2.1553            1.8710                                                                   
  3984     1.0928    2.48(3)             2.3387            1.8707                                                                   
  3985     1.0933    2.85(3)             2.6613            1.8705                                                                   
  3986     1.0939    3.27(4)             3.0948            1.8703                                                                   
  3987     1.0944    3.55(4)             3.4258            1.8700                                                                   
  3988     1.0950    3.63(4)             3.4980            1.8698                                                                   
  3989     1.0955    3.55(4)             3.3784            1.8695                                                                   
  3990     1.0960    3.38(4)             3.1786            1.8693                                                                   
  3991     1.0966    3.10(4)             2.9707            1.8691                                                                   
  3992     1.0971    2.81(3)             2.7822            1.8688                                                                   
  3993     1.0977    2.65(3)             2.6212            1.8686                                                                   
  3994     1.0982    2.53(3)             2.4863            1.8683                                                                   
  3995     1.0988    2.38(3)             2.3748            1.8681                                                                   
  3996     1.0993    2.29(3)             2.2832            1.8679                                                                   
  3997     1.0999    2.21(3)             2.2081            1.8676                                                                   
  3998     1.1004    2.12(3)             2.1467            1.8674                                                                   
  3999     1.1010    2.08(3)             2.0967            1.8671                                                                   
  4000     1.1015    2.08(3)             2.0558            1.8669                                                                   
  4001     1.1021    2.03(3)             2.0225            1.8666                                                                   
  4002     1.1026    1.96(3)             1.9954            1.8664                                                                   
  4003     1.1032    1.96(3)             1.9732            1.8662                                                                   
  4004     1.1037    1.94(3)             1.9552            1.8659                                                                   
  4005     1.1043    1.93(3)             1.9404            1.8657                                                                   
  4006     1.1048    1.93(3)             1.9284            1.8654                                                                   
  4007     1.1054    1.91(3)             1.9183            1.8652                                                                   
  4008     1.1060    1.91(3)             1.9102            1.8649                                                                   
  4009     1.1065    1.91(3)             1.9035            1.8647                                                                   
  4010     1.1071    1.92(3)             1.8978            1.8645                                                                   
  4011     1.1076    1.92(3)             1.8932            1.8642                                                                   
  4012     1.1082    1.88(3)             1.8892            1.8640                                                                   
  4013     1.1087    1.88(3)             1.8869            1.8637                                                                   
  4014     1.1093    1.88(3)             1.8842            1.8635                                                                   
  4015     1.1098    1.90(3)             1.8820            1.8632                                                                   
  4016     1.1104    1.91(3)             1.8801            1.8630                                                                   
  4017     1.1109    1.89(3)             1.8648            1.8628                                                                   
  4018     1.1115    1.89(3)             1.8648            1.8625                                                                   
  4019     1.1121    1.89(3)             1.8650            1.8623                                                                   
  4020     1.1126    1.88(3)             1.8654            1.8620                                                                   
  4021     1.1132    1.85(3)             1.8661            1.8618                                                                   
  4022     1.1137    1.87(3)             1.8673            1.8615                                                                   
  4023     1.1143    1.89(3)             1.8697            1.8613                                                                   
  4024     1.1148    1.92(3)             1.8745            1.8610                                                                   
  4025     1.1154    1.92(3)             1.8836            1.8608                                                                   
  4026     1.1160    1.89(3)             1.8969            1.8606                                                                   
  4027     1.1165    1.87(3)             1.9090            1.8603                                                                   
  4028     1.1171    1.86(3)             1.9131            1.8601                                                                   
  4029     1.1176    1.87(3)             1.9101            1.8598                                                                   
  4030     1.1182    1.87(3)             1.9037            1.8596                                                                   
  4031     1.1187    1.90(3)             1.8967            1.8593                                                                   
  4032     1.1193    1.90(3)             1.8902            1.8591                                                                   
  4033     1.1199    1.88(3)             1.8847            1.8588                                                                   
  4034     1.1204    1.87(3)             1.8801            1.8586                                                                   
  4035     1.1210    1.86(3)             1.8764            1.8583                                                                   
  4036     1.1215    1.86(3)             1.8736            1.8581                                                                   
  4037     1.1221    1.90(3)             1.8716            1.8578                                                                   
  4038     1.1227    1.90(3)             1.8705            1.8576                                                                   
  4039     1.1232    1.90(3)             1.8702            1.8574                                                                   
  4040     1.1238    1.90(3)             1.8736            1.8571                                                                   
  4041     1.1244    1.91(3)             1.8749            1.8569                                                                   
  4042     1.1249    1.93(3)             1.8764            1.8566                                                                   
  4043     1.1255    1.90(3)             1.8777            1.8564                                                                   
  4044     1.1260    1.88(3)             1.8785            1.8561                                                                   
  4045     1.1266    1.88(3)             1.8786            1.8559                                                                   
  4046     1.1272    1.88(3)             1.8780            1.8556                                                                   
  4047     1.1277    1.88(3)             1.8772            1.8555                                                                   
  4048     1.1283    1.87(3)             1.8762            1.8553                                                                   
  4049     1.1289    1.87(3)             1.8754            1.8551                                                                   
  4050     1.1294    1.87(3)             1.8751            1.8549                                                                   
  4051     1.1300    1.85(3)             1.8755            1.8548                                                                   
  4052     1.1306    1.86(3)             1.8769            1.8546                                                                   
  4053     1.1311    1.85(3)             1.8797            1.8544                                                                   
  4054     1.1317    1.84(3)             1.8849            1.8542                                                                   
  4055     1.1322    1.87(3)             1.8953            1.8541                                                                   
  4056     1.1328    1.93(3)             1.9185            1.8539                                                                   
  4057     1.1334    1.96(3)             1.9564            1.8537                                                                   
  4058     1.1339    2.05(3)             2.0216            1.8535                                                                   
  4059     1.1345    2.10(3)             2.1012            1.8534                                                                   
  4060     1.1351    2.20(3)             2.1521            1.8532                                                                   
  4061     1.1357    2.20(3)             2.1552            1.8530                                                                   
  4062     1.1362    2.19(3)             2.1280            1.8528                                                                   
  4063     1.1368    2.12(3)             2.0901            1.8526                                                                   
  4064     1.1374    2.08(3)             2.0529            1.8525                                                                   
  4065     1.1379    2.05(3)             2.0201            1.8523                                                                   
  4066     1.1385    1.97(3)             1.9926            1.8521                                                                   
  4067     1.1391    1.95(3)             1.9699            1.8519                                                                   
  4068     1.1396    1.96(3)             1.9515            1.8518                                                                   
  4069     1.1402    1.98(3)             1.9365            1.8516                                                                   
  4070     1.1408    1.95(3)             1.9248            1.8514                                                                   
  4071     1.1413    1.90(3)             1.9157            1.8512                                                                   
  4072     1.1419    1.87(3)             1.9092            1.8510                                                                   
  4073     1.1425    1.88(3)             1.9052            1.8509                                                                   
  4074     1.1431    1.93(3)             1.9038            1.8507                                                                   
  4075     1.1436    1.91(3)             1.9055            1.8505                                                                   
  4076     1.1442    1.91(3)             1.9110            1.8503                                                                   
  4077     1.1448    1.89(3)             1.9213            1.8502                                                                   
  4078     1.1453    1.89(3)             1.9365            1.8500                                                                   
  4079     1.1459    1.93(3)             1.9577            1.8498                                                                   
  4080     1.1465    1.99(3)             1.9853            1.8496                                                                   
  4081     1.1471    2.03(3)             2.0211            1.8494                                                                   
  4082     1.1476    2.08(3)             2.0696            1.8493                                                                   
  4083     1.1482    2.13(3)             2.1428            1.8491                                                                   
  4084     1.1488    2.22(3)             2.2568            1.8489                                                                   
  4085     1.1494    2.38(3)             2.4162            1.8487                                                                   
  4086     1.1499    2.51(3)             2.5712            1.8485                                                                   
  4087     1.1505    2.54(3)             2.6503            1.8484                                                                   
  4088     1.1511    2.54(3)             2.6513            1.8482                                                                   
  4089     1.1517    2.52(3)             2.6037            1.8480                                                                   
  4090     1.1522    2.44(3)             2.5384            1.8478                                                                   
  4091     1.1528    2.36(3)             2.4654            1.8476                                                                   
  4092     1.1534    2.31(3)             2.3905            1.8475                                                                   
  4093     1.1540    2.26(3)             2.3168            1.8473                                                                   
  4094     1.1545    2.18(3)             2.2472            1.8471                                                                   
  4095     1.1551    2.13(3)             2.1835            1.8469                                                                   
  4096     1.1557    2.08(3)             2.1273            1.8467                                                                   
  4097     1.1563    2.02(3)             2.0796            1.8466                                                                   
  4098     1.1569    2.03(3)             2.0404            1.8464                                                                   
  4099     1.1574    2.03(3)             2.0096            1.8462                                                                   
  4100     1.1580    1.99(3)             1.9864            1.8460                                                                   
  4101     1.1586    1.96(3)             1.9696            1.8458                                                                   
  4102     1.1592    1.96(3)             1.9575            1.8457                                                                   
  4103     1.1597    1.97(3)             1.9481            1.8455                                                                   
  4104     1.1603    1.96(3)             1.9396            1.8453                                                                   
  4105     1.1609    1.97(3)             1.9309            1.8451                                                                   
  4106     1.1615    1.90(3)             1.9217            1.8450                                                                   
  4107     1.1621    1.92(3)             1.9264            1.8451                                                                   
  4108     1.1627    1.94(3)             1.9189            1.8452                                                                   
  4109     1.1632    1.91(3)             1.9122            1.8453                                                                   
  4110     1.1638    1.91(3)             1.9069            1.8454                                                                   
  4111     1.1644    1.88(3)             1.9030            1.8455                                                                   
  4112     1.1650    1.87(3)             1.9009            1.8456                                                                   
  4113     1.1656    1.89(3)             1.9006            1.8457                                                                   
  4114     1.1661    1.88(3)             1.9025            1.8458                                                                   
  4115     1.1667    1.84(3)             1.9076            1.8459                                                                   
  4116     1.1673    1.86(3)             1.9192            1.8460                                                                   
  4117     1.1679    1.93(3)             1.9438            1.8461                                                                   
  4118     1.1685    1.97(3)             1.9843            1.8462                                                                   
  4119     1.1691    2.01(3)             2.0333            1.8463                                                                   
  4120     1.1696    2.09(3)             2.0983            1.8464                                                                   
  4121     1.1702    2.27(3)             2.2137            1.8465                                                                   
  4122     1.1708    2.51(3)             2.4007            1.8465                                                                   
  4123     1.1714    2.71(4)             2.6092            1.8466                                                                   
  4124     1.1720    2.80(4)             2.7136            1.8467                                                                   
  4125     1.1726    2.84(4)             2.6896            1.8468                                                                   
  4126     1.1732    2.78(4)             2.5953            1.8469                                                                   
  4127     1.1737    2.63(4)             2.4821            1.8470                                                                   
  4128     1.1743    2.45(3)             2.3767            1.8471                                                                   
  4129     1.1749    2.34(3)             2.2886            1.8472                                                                   
  4130     1.1755    2.28(3)             2.2195            1.8473                                                                   
  4131     1.1761    2.19(3)             2.1699            1.8474                                                                   
  4132     1.1767    2.11(3)             2.1391            1.8475                                                                   
  4133     1.1773    2.10(3)             2.1301            1.8476                                                                   
  4134     1.1779    2.14(3)             2.1361            1.8477                                                                   
  4135     1.1785    2.17(3)             2.1574            1.8478                                                                   
  4136     1.1790    2.22(3)             2.1930            1.8479                                                                   
  4137     1.1796    2.29(3)             2.2368            1.8480                                                                   
  4138     1.1802    2.34(3)             2.2823            1.8481                                                                   
  4139     1.1808    2.37(3)             2.3216            1.8482                                                                   
  4140     1.1814    2.38(3)             2.3479            1.8483                                                                   
  4141     1.1820    2.38(3)             2.3565            1.8484                                                                   
  4142     1.1826    2.40(3)             2.3465            1.8485                                                                   
  4143     1.1832    2.43(3)             2.3200            1.8486                                                                   
  4144     1.1838    2.39(3)             2.2811            1.8487                                                                   
  4145     1.1844    2.32(3)             2.2351            1.8487                                                                   
  4146     1.1850    2.28(3)             2.1873            1.8488                                                                   
  4147     1.1855    2.20(3)             2.1420            1.8489                                                                   
  4148     1.1861    2.17(3)             2.1029            1.8490                                                                   
  4149     1.1867    2.16(3)             2.0738            1.8491                                                                   
  4150     1.1873    2.14(3)             2.0611            1.8492                                                                   
  4151     1.1879    2.14(3)             2.0745            1.8493                                                                   
  4152     1.1885    2.21(3)             2.1166            1.8494                                                                   
  4153     1.1891    2.24(3)             2.1933            1.8495                                                                   
  4154     1.1897    2.31(3)             2.2469            1.8496                                                                   
  4155     1.1903    2.33(3)             2.2461            1.8497                                                                   
  4156     1.1909    2.29(3)             2.2076            1.8498                                                                   
  4157     1.1915    2.21(3)             2.1560            1.8499                                                                   
  4158     1.1921    2.17(3)             2.1054            1.8500                                                                   
  4159     1.1927    2.09(3)             2.0613            1.8501                                                                   
  4160     1.1933    2.04(3)             2.0243            1.8502                                                                   
  4161     1.1939    2.03(3)             1.9936            1.8503                                                                   
  4162     1.1945    2.02(3)             1.9682            1.8504                                                                   
  4163     1.1951    1.97(3)             1.9472            1.8505                                                                   
  4164     1.1957    1.96(3)             1.9300            1.8506                                                                   
  4165     1.1963    1.92(3)             1.9159            1.8507                                                                   
  4166     1.1969    1.90(3)             1.9043            1.8508                                                                   
  4167     1.1975    1.91(3)             1.8950            1.8509                                                                   
  4168     1.1981    1.93(3)             1.8874            1.8510                                                                   
  4169     1.1987    1.93(3)             1.8814            1.8511                                                                   
  4170     1.1993    1.93(3)             1.8765            1.8512                                                                   
  4171     1.1999    1.89(3)             1.8725            1.8513                                                                   
  4172     1.2005    1.86(3)             1.8694            1.8514                                                                   
  4173     1.2011    1.86(3)             1.8668            1.8515                                                                   
  4174     1.2017    1.87(3)             1.8648            1.8516                                                                   
  4175     1.2023    1.87(3)             1.8631            1.8517                                                                   
  4176     1.2029    1.85(3)             1.8608            1.8508                                                                   
  4177     1.2035    1.85(3)             1.8580            1.8492                                                                   
  4178     1.2041    1.85(3)             1.8555            1.8477                                                                   
  4179     1.2047    1.82(3)             1.8531            1.8461                                                                   
  4180     1.2053    1.82(3)             1.8508            1.8446                                                                   
  4181     1.2059    1.83(3)             1.8487            1.8430                                                                   
  4182     1.2065    1.85(3)             1.8466            1.8415                                                                   
  4183     1.2071    1.84(3)             1.8446            1.8399                                                                   
  4184     1.2077    1.83(3)             1.8427            1.8384                                                                   
  4185     1.2083    1.82(3)             1.8408            1.8368                                                                   
  4186     1.2089    1.83(3)             1.8376            1.8353                                                                   
  4187     1.2095    1.87(3)             1.8358            1.8337                                                                   
  4188     1.2101    1.87(3)             1.8341            1.8321                                                                   
  4189     1.2107    1.84(3)             1.8324            1.8306                                                                   
  4190     1.2113    1.83(3)             1.8307            1.8290                                                                   
  4191     1.2119    1.81(3)             1.8291            1.8275                                                                   
  4192     1.2125    1.80(3)             1.8552            1.8259                                                                   
  4193     1.2131    1.80(3)             1.8567            1.8244                                                                   
  4194     1.2137    1.81(3)             1.8576            1.8228                                                                   
  4195     1.2143    1.81(3)             1.8607            1.8212                                                                   
  4196     1.2149    1.81(3)             1.8648            1.8197                                                                   
  4197     1.2156    1.84(3)             1.8704            1.8181                                                                   
  4198     1.2162    1.85(3)             1.8780            1.8165                                                                   
  4199     1.2168    1.86(3)             1.8887            1.8150                                                                   
  4200     1.2174    1.87(3)             1.9037            1.8134                                                                   
  4201     1.2180    1.86(3)             1.9262            1.8118                                                                   
  4202     1.2186    1.89(3)             1.9635            1.8103                                                                   
  4203     1.2192    2.01(3)             2.0386            1.8087                                                                   
  4204     1.2198    2.20(3)             2.2057            1.8071                                                                   
  4205     1.2204    2.47(4)             2.5156            1.8056                                                                   
  4206     1.2210    2.85(4)             2.9179            1.8040                                                                   
  4207     1.2216    3.17(4)             3.2585            1.8024                                                                   
  4208     1.2223    3.30(4)             3.3751            1.8009                                                                   
  4209     1.2229    3.26(4)             3.2814            1.7993                                                                   
  4210     1.2235    3.11(4)             3.0855            1.7977                                                                   
  4211     1.2241    2.88(4)             2.8702            1.7961                                                                   
  4212     1.2247    2.63(4)             2.6743            1.7946                                                                   
  4213     1.2253    2.43(4)             2.5091            1.7930                                                                   
  4214     1.2259    2.28(4)             2.3742            1.7914                                                                   
  4215     1.2265    2.18(3)             2.2659            1.7898                                                                   
  4216     1.2272    2.14(3)             2.1799            1.7883                                                                   
  4217     1.2278    2.06(3)             2.1124            1.7867                                                                   
  4218     1.2284    2.07(3)             2.0604            1.7851                                                                   
  4219     1.2290    2.00(3)             2.0216            1.7835                                                                   
  4220     1.2296    1.94(3)             1.9944            1.7819                                                                   
  4221     1.2302    1.90(3)             1.9777            1.7804                                                                   
  4222     1.2308    1.91(3)             1.9711            1.7788                                                                   
  4223     1.2315    1.91(3)             1.9744            1.7772                                                                   
  4224     1.2321    1.93(3)             1.9871            1.7756                                                                   
  4225     1.2327    1.98(3)             2.0080            1.7740                                                                   
  4226     1.2333    2.05(3)             2.0344            1.7724                                                                   
  4227     1.2339    2.08(3)             2.0618            1.7708                                                                   
  4228     1.2345    2.14(3)             2.0849            1.7693                                                                   
  4229     1.2352    2.15(3)             2.0993            1.7677                                                                   
  4230     1.2358    2.11(3)             2.1015            1.7661                                                                   
  4231     1.2364    2.10(3)             2.0941            1.7645                                                                   
  4232     1.2370    2.10(3)             2.0778            1.7629                                                                   
  4233     1.2376    2.09(3)             2.0557            1.7613                                                                   
  4234     1.2382    2.05(3)             2.0305            1.7597                                                                   
  4235     1.2389    2.03(3)             2.0046            1.7581                                                                   
  4236     1.2395    2.00(3)             1.9667            1.7565                                                                   
  4237     1.2401    1.97(3)             1.9419            1.7549                                                                   
  4238     1.2407    1.96(3)             1.9181            1.7533                                                                   
  4239     1.2413    1.96(3)             1.8959            1.7517                                                                   
  4240     1.2420    1.93(3)             1.8755            1.7502                                                                   
  4241     1.2426    1.90(3)             1.8572            1.7486                                                                   
  4242     1.2432    1.89(3)             1.8412            1.7470                                                                   
  4243     1.2438    1.86(3)             1.8273            1.7454                                                                   
  4244     1.2445    1.85(3)             1.8162            1.7445                                                                   
  4245     1.2451    1.84(3)             1.8098            1.7461                                                                   
  4246     1.2457    1.83(3)             1.8059            1.7478                                                                   
  4247     1.2463    1.84(3)             1.8054            1.7495                                                                   
  4248     1.2469    1.85(3)             1.8084            1.7511                                                                   
  4249     1.2476    1.84(3)             1.8128            1.7528                                                                   
  4250     1.2482    1.85(3)             1.8141            1.7545                                                                   
  4251     1.2488    1.85(3)             1.8115            1.7561                                                                   
  4252     1.2494    1.84(3)             1.8069            1.7578                                                                   
  4253     1.2501    1.85(3)             1.8020            1.7595                                                                   
  4254     1.2507    1.87(3)             1.7977            1.7611                                                                   
  4255     1.2513    1.85(3)             1.8616            1.7628                                                                   
  4256     1.2519    1.88(3)             1.8684            1.7645                                                                   
  4257     1.2526    1.89(3)             1.8780            1.7661                                                                   
  4258     1.2532    1.87(3)             1.8910            1.7678                                                                   
  4259     1.2538    1.89(3)             1.9084            1.7695                                                                   
  4260     1.2544    1.89(3)             1.9316            1.7712                                                                   
  4261     1.2551    1.94(3)             1.9630            1.7728                                                                   
  4262     1.2557    1.93(3)             2.0065            1.7745                                                                   
  4263     1.2563    1.94(3)             2.0698            1.7762                                                                   
  4264     1.2570    2.06(3)             2.1708            1.7779                                                                   
  4265     1.2576    2.35(4)             2.3546            1.7796                                                                   
  4266     1.2582    2.84(4)             2.7136            1.7812                                                                   
  4267     1.2588    3.60(5)             3.3761            1.7829                                                                   
  4268     1.2595    4.66(5)             4.3756            1.7846                                                                   
  4269     1.2601    5.51(6)             5.3257            1.7863                                                                   
  4270     1.2607    5.84(6)             5.6869            1.7880                                                                   
  4271     1.2614    5.64(6)             5.4725            1.7896                                                                   
  4272     1.2620    5.13(6)             4.9785            1.7913                                                                   
  4273     1.2626    4.53(5)             4.4326            1.7930                                                                   
  4274     1.2633    4.00(5)             3.9361            1.7947                                                                   
  4275     1.2639    3.54(5)             3.5186            1.7964                                                                   
  4276     1.2645    3.18(4)             3.1772            1.7981                                                                   
  4277     1.2652    2.85(4)             2.9060            1.7998                                                                   
  4278     1.2658    2.58(4)             2.6871            1.8015                                                                   
  4279     1.2664    2.41(4)             2.5135            1.8032                                                                   
  4280     1.2671    2.29(4)             2.3726            1.8048                                                                   
  4281     1.2677    2.21(4)             2.2642            1.8065                                                                   
  4282     1.2683    2.17(4)             2.1790            1.8082                                                                   
  4283     1.2690    2.09(4)             2.1118            1.8099                                                                   
  4284     1.2696    2.05(4)             2.0590            1.8116                                                                   
  4285     1.2702    2.01(3)             2.0173            1.8133                                                                   
  4286     1.2709    1.99(3)             1.9847            1.8150                                                                   
  4287     1.2715    1.97(3)             1.9591            1.8167                                                                   
  4288     1.2721    1.95(3)             1.9390            1.8184                                                                   
  4289     1.2728    1.94(3)             1.9233            1.8201                                                                   
  4290     1.2734    1.95(3)             1.9112            1.8218                                                                   
  4291     1.2740    1.93(3)             1.9017            1.8235                                                                   
  4292     1.2747    1.91(3)             1.8946            1.8252                                                                   
  4293     1.2753    1.88(3)             1.8892            1.8269                                                                   
  4294     1.2760    1.87(3)             1.8854            1.8286                                                                   
  4295     1.2766    1.87(3)             1.8828            1.8303                                                                   
  4296     1.2772    1.84(3)             1.8814            1.8320                                                                   
  4297     1.2779    1.84(3)             1.8474            1.8337                                                                   
  4298     1.2785    1.88(3)             1.8513            1.8354                                                                   
  4299     1.2791    1.87(3)             1.8544            1.8358                                                                   
  4300     1.2798    1.85(3)             1.8582            1.8359                                                                   
  4301     1.2804    1.87(3)             1.8633            1.8359                                                                   
  4302     1.2811    1.88(3)             1.8705            1.8360                                                                   
  4303     1.2817    1.88(3)             1.8804            1.8360                                                                   
  4304     1.2823    1.89(3)             1.8944            1.8360                                                                   
  4305     1.2830    1.91(3)             1.9142            1.8361                                                                   
  4306     1.2836    1.96(3)             1.9442            1.8361                                                                   
  4307     1.2843    2.03(4)             1.9935            1.8362                                                                   
  4308     1.2849    2.16(4)             2.0792            1.8362                                                                   
  4309     1.2856    2.28(4)             2.2189            1.8362                                                                   
  4310     1.2862    2.40(4)             2.3976            1.8363                                                                   
  4311     1.2868    2.53(4)             2.5299            1.8363                                                                   
  4312     1.2875    2.50(4)             2.5546            1.8364                                                                   
  4313     1.2881    2.49(4)             2.4999            1.8364                                                                   
  4314     1.2888    2.43(4)             2.4122            1.8364                                                                   
  4315     1.2894    2.32(4)             2.3205            1.8365                                                                   
  4316     1.2901    2.24(4)             2.2366            1.8365                                                                   
  4317     1.2907    2.16(4)             2.1640            1.8366                                                                   
  4318     1.2914    2.07(4)             2.1026            1.8366                                                                   
  4319     1.2920    2.00(4)             2.0513            1.8366                                                                   
  4320     1.2926    1.99(4)             2.0093            1.8367                                                                   
  4321     1.2933    2.02(4)             1.9751            1.8367                                                                   
  4322     1.2939    2.00(4)             1.9476            1.8368                                                                   
  4323     1.2946    1.94(4)             1.9256            1.8368                                                                   
  4324     1.2952    1.92(3)             1.9082            1.8368                                                                   
  4325     1.2959    1.91(3)             1.8945            1.8369                                                                   
  4326     1.2965    1.89(3)             1.8836            1.8369                                                                   
  4327     1.2972    1.90(3)             1.8751            1.8370                                                                   
  4328     1.2978    1.90(3)             1.8683            1.8370                                                                   
  4329     1.2985    1.90(3)             1.8630            1.8370                                                                   
  4330     1.2991    1.89(3)             1.8587            1.8371                                                                   
  4331     1.2998    1.86(3)             1.8553            1.8371                                                                   
  4332     1.3004    1.83(3)             1.8526            1.8372                                                                   
  4333     1.3011    1.82(3)             1.8505            1.8372                                                                   
  4334     1.3017    1.84(3)             1.8487            1.8373                                                                   
  4335     1.3024    1.85(3)             1.8473            1.8373                                                                   
  4336     1.3030    1.86(3)             1.8461            1.8373                                                                   
  4337     1.3037    1.88(3)             1.8452            1.8374                                                                   
  4338     1.3043    1.88(3)             1.8444            1.8374                                                                   
  4339     1.3050    1.89(4)             1.8388            1.8375                                                                   
  4340     1.3056    1.88(3)             1.8387            1.8375                                                                   
  4341     1.3063    1.87(3)             1.8386            1.8375                                                                   
  4342     1.3069    1.86(3)             1.8386            1.8376                                                                   
  4343     1.3076    1.85(3)             1.8725            1.8376                                                                   
  4344     1.3082    1.84(3)             1.8771            1.8377                                                                   
  4345     1.3089    1.82(3)             1.8827            1.8377                                                                   
  4346     1.3096    1.83(3)             1.8896            1.8377                                                                   
  4347     1.3102    1.86(3)             1.8984            1.8378                                                                   
  4348     1.3109    1.87(4)             1.9089            1.8371                                                                   
  4349     1.3115    1.87(4)             1.9228            1.8362                                                                   
  4350     1.3122    1.87(4)             1.9419            1.8352                                                                   
  4351     1.3128    1.89(4)             1.9693            1.8342                                                                   
  4352     1.3135    1.95(4)             2.0117            1.8333                                                                   
  4353     1.3141    2.01(4)             2.0858            1.8323                                                                   
  4354     1.3148    2.19(4)             2.2300            1.8313                                                                   
  4355     1.3155    2.58(4)             2.5096            1.8304                                                                   
  4356     1.3161    3.19(5)             2.9806            1.8294                                                                   
  4357     1.3168    3.68(5)             3.5526            1.8284                                                                   
  4358     1.3174    4.02(5)             3.9061            1.8275                                                                   
  4359     1.3181    4.06(5)             3.9010            1.8265                                                                   
  4360     1.3188    3.79(5)             3.6685            1.8255                                                                   
  4361     1.3194    3.48(5)             3.3628            1.8246                                                                   
  4362     1.3201    3.16(5)             3.0693            1.8236                                                                   
  4363     1.3207    2.88(4)             2.8184            1.8226                                                                   
  4364     1.3214    2.54(4)             2.6131            1.8216                                                                   
  4365     1.3221    2.38(4)             2.4488            1.8207                                                                   
  4366     1.3227    2.29(4)             2.3179            1.8197                                                                   
  4367     1.3234    2.21(4)             2.2145            1.8187                                                                   
  4368     1.3240    2.16(4)             2.1330            1.8177                                                                   
  4369     1.3247    2.09(4)             2.0686            1.8168                                                                   
  4370     1.3254    1.96(4)             2.0180            1.8158                                                                   
  4371     1.3260    1.93(4)             1.9780            1.8148                                                                   
  4372     1.3267    1.94(4)             1.9464            1.8138                                                                   
  4373     1.3274    1.90(4)             1.9213            1.8129                                                                   
  4374     1.3280    1.85(4)             1.9012            1.8119                                                                   
  4375     1.3287    1.86(4)             1.8852            1.8109                                                                   
  4376     1.3293    1.88(4)             1.8723            1.8099                                                                   
  4377     1.3300    1.86(4)             1.8619            1.8089                                                                   
  4378     1.3307    1.87(4)             1.8535            1.8080                                                                   
  4379     1.3313    1.87(4)             1.8468            1.8070                                                                   
  4380     1.3320    1.84(4)             1.8416            1.8060                                                                   
  4381     1.3327    1.84(4)             1.8377            1.8050                                                                   
  4382     1.3333    1.86(4)             1.8349            1.8040                                                                   
  4383     1.3340    1.85(4)             1.8331            1.8031                                                                   
  4384     1.3347    1.84(4)             1.8319            1.8021                                                                   
  4385     1.3353    1.84(4)             1.8131            1.8011                                                                   
  4386     1.3360    1.85(4)             1.8135            1.8001                                                                   
  4387     1.3367    1.89(4)             1.8130            1.7991                                                                   
  4388     1.3373    1.89(4)             1.8117            1.7981                                                                   
  4389     1.3380    1.83(4)             1.8097            1.7972                                                                   
  4390     1.3387    1.79(4)             1.8072            1.7962                                                                   
  4391     1.3394    1.80(4)             1.8046            1.7952                                                                   
  4392     1.3400    1.81(4)             1.8021            1.7942                                                                   
  4393     1.3407    1.81(4)             1.7996            1.7932                                                                   
  4394     1.3414    1.80(4)             1.7974            1.7922                                                                   
  4395     1.3420    1.80(4)             1.7954            1.7912                                                                   
  4396     1.3427    1.79(4)             1.7936            1.7902                                                                   
  4397     1.3434    1.79(4)             1.7920            1.7893                                                                   
  4398     1.3440    1.83(4)             1.7905            1.7883                                                                   
  4399     1.3447    1.83(4)             1.7891            1.7873                                                                   
  4400     1.3454    1.79(4)             1.7877            1.7863                                                                   
  4401     1.3461    1.76(4)             1.7865            1.7853                                                                   
  4402     1.3467    1.79(4)             1.7853            1.7843                                                                   
  4403     1.3474    1.82(4)             1.7841            1.7833                                                                   
  4404     1.3481    1.79(4)             1.7830            1.7823                                                                   
  4405     1.3488    1.78(4)             1.7819            1.7813                                                                   
  4406     1.3494    1.79(4)             1.7808            1.7803                                                                   
  4407     1.3501    1.81(4)             1.7798            1.7793                                                                   
  4408     1.3508    1.80(4)             1.7787            1.7783                                                                   
  4409     1.3515    1.80(4)             1.7777            1.7774                                                                   
  4410     1.3521    1.79(4)             1.7767            1.7764                                                                   
  4411     1.3528    1.79(4)             1.7756            1.7754                                                                   
  4412     1.3535    1.82(4)             1.7746            1.7744                                                                   
  4413     1.3542    1.81(4)             1.7736            1.7734                                                                   
  4414     1.3548    1.77(4)             1.7726            1.7724                                                                   
  4415     1.3555    1.79(4)             1.7738            1.7714                                                                   
  4416     1.3562    1.81(4)             1.7730            1.7704                                                                   
  4417     1.3569    1.80(4)             1.7743            1.7715                                                                   
  4418     1.3575    1.78(4)             1.7755            1.7726                                                                   
  4419     1.3582    1.78(4)             1.7769            1.7737                                                                   
  4420     1.3589    1.77(4)             1.7782            1.7748                                                                   
  4421     1.3596    1.75(4)             1.7796            1.7758                                                                   
  4422     1.3603    1.78(4)             1.7810            1.7769                                                                   
  4423     1.3610    1.84(4)             1.7825            1.7780                                                                   
  4424     1.3616    1.72(4)             1.7840            1.7791                                                                   
  4425     1.3623    1.77(4)             1.7855            1.7802                                                                   
  4426     1.3630    1.77(4)             1.7873            1.7813                                                                   
  4427     1.3637    1.82(4)             1.7891            1.7824                                                                   
  4428     1.3644    1.83(4)             1.7911            1.7835                                                                   
  4429     1.3650    1.80(4)             1.7933            1.7845                                                                   
  4430     1.3657    1.81(4)             1.7958            1.7856                                                                   
  4431     1.3664    1.82(4)             1.7989            1.7867                                                                   
  4432     1.3671    1.80(4)             1.8027            1.7878                                                                   
  4433     1.3678    1.78(4)             1.8081            1.7889                                                                   
  4434     1.3685    1.80(4)             1.8159            1.7900                                                                   
  4435     1.3691    1.78(4)             1.8268            1.7911                                                                   
  4436     1.3698    1.78(4)             1.8427            1.7922                                                                   
  4437     1.3705    1.79(4)             1.8639            1.7933                                                                   
  4438     1.3712    1.83(4)             1.8914            1.7944                                                                   
  4439     1.3719    1.86(4)             1.9235            1.7955                                                                   
  4440     1.3726    1.88(4)             1.9565            1.7966                                                                   
  4441     1.3732    1.96(4)             1.9839            1.7976                                                                   
  4442     1.3739    2.02(4)             2.0009            1.7987                                                                   
  4443     1.3746    2.00(4)             2.0043            1.7998                                                                   
  4444     1.3753    1.98(4)             1.9956            1.8009                                                                   
  4445     1.3760    2.02(4)             1.9783            1.8020                                                                   
  4446     1.3767    2.01(4)             1.9569            1.8031                                                                   
  4447     1.3774    1.94(4)             1.9338            1.8042                                                                   
  4448     1.3781    1.89(4)             1.9121            1.8053                                                                   
  4449     1.3788    1.86(4)             1.8931            1.8064                                                                   
  4450     1.3794    1.82(4)             1.8772            1.8075                                                                   
  4451     1.3801    1.78(4)             1.8644            1.8086                                                                   
  4452     1.3808    1.79(4)             1.8545            1.8097                                                                   
  4453     1.3815    1.83(4)             1.8468            1.8108                                                                   
  4454     1.3822    1.84(4)             1.8411            1.8119                                                                   
  4455     1.3829    1.81(4)             1.8367            1.8130                                                                   
  4456     1.3836    1.79(4)             1.8335            1.8142                                                                   
  4457     1.3843    1.82(4)             1.8313            1.8153                                                                   
  4458     1.3850    1.84(4)             1.8297            1.8164                                                                   
  4459     1.3857    1.81(4)             1.8292            1.8175                                                                   
  4460     1.3864    1.80(4)             1.8287            1.8186                                                                   
  4461     1.3871    1.79(4)             1.8284            1.8197                                                                   
  4462     1.3877    1.81(4)             1.8285            1.8208                                                                   
  4463     1.3884    1.81(4)             1.8287            1.8219                                                                   
  4464     1.3891    1.81(4)             1.8291            1.8230                                                                   
  4465     1.3898    1.87(4)             1.8297            1.8241                                                                   
  4466     1.3905    1.87(4)             1.8304            1.8252                                                                   
  4467     1.3912    1.83(4)             1.8311            1.8263                                                                   
  4468     1.3919    1.84(4)             1.8320            1.8274                                                                   
  4469     1.3926    1.85(4)             1.8329            1.8285                                                                   
  4470     1.3933    1.90(4)             1.8339            1.8296                                                                   
  4471     1.3940    1.88(4)             1.8349            1.8308                                                                   
  4472     1.3947    1.87(4)             1.8360            1.8319                                                                   
  4473     1.3954    1.87(4)             1.8372            1.8330                                                                   
  4474     1.3961    1.87(4)             1.8384            1.8341                                                                   
  4475     1.3968    1.92(4)             1.8398            1.8352                                                                   
  4476     1.3975    1.87(4)             1.8414            1.8363                                                                   
  4477     1.3982    1.83(4)             1.8433            1.8374                                                                   
  4478     1.3989    1.89(4)             1.8456            1.8386                                                                   
  4479     1.3996    1.90(4)             1.8487            1.8397                                                                   
  4480     1.4003    1.90(4)             1.8513            1.8408                                                                   
  4481     1.4010    1.93(4)             1.8560            1.8412                                                                   
  4482     1.4017    1.89(4)             1.8612            1.8407                                                                   
  4483     1.4024    1.84(4)             1.8675            1.8402                                                                   
  4484     1.4031    1.89(4)             1.8744            1.8397                                                                   
  4485     1.4038    1.92(4)             1.8804            1.8392                                                                   
  4486     1.4045    1.93(4)             1.8844            1.8387                                                                   
  4487     1.4052    1.93(4)             1.8854            1.8382                                                                   
  4488     1.4059    1.93(4)             1.8834            1.8378                                                                   
  4489     1.4066    1.90(4)             1.8791            1.8373                                                                   
  4490     1.4073    1.85(4)             1.8736            1.8368                                                                   
  4491     1.4080    1.84(4)             1.8919            1.8363                                                                   
  4492     1.4087    1.87(4)             1.8895            1.8358                                                                   
  4493     1.4094    1.87(4)             1.8885            1.8353                                                                   
  4494     1.4101    1.87(4)             1.8892            1.8348                                                                   
  4495     1.4108    1.88(4)             1.8922            1.8343                                                                   
  4496     1.4115    1.86(4)             1.8980            1.8338                                                                   
  4497     1.4122    1.85(4)             1.9073            1.8333                                                                   
  4498     1.4129    1.82(4)             1.9217            1.8328                                                                   
  4499     1.4136    1.84(4)             1.9444            1.8323                                                                   
  4500     1.4144    1.93(4)             1.9844            1.8318
[truncated: 248,818 more chars]
